# Supplementary material for: Diapause in a tropical oil-collecting bee: molecular basis unveiled by RNA-Seq
Source: BMC Genomics. 2018 Apr 27;19:305. doi: 10.1186/s12864-018-4694-x (PMC5923013; doi:10.1186/s12864-018-4694-x)
Supplement: Supplementary file 1 — Tables presenting the differentially expressed transcripts and gene annotation results. (XLSX 413 kb) [file 12864_2018_4694_MOESM1_ESM.xlsx]

## Sheet: Suppl_Table_S1_Up_regulated_D
Diapause in a tropical oil-collecting bee: Molecular basis unveiled by RNA-Seq. (BMC Genomics)
Priscila Karla F. Santos a,*, Natalia de Souza Araujo a, Elaine Françoso a, Alexandre Rizzo Zuntini b, Maria Cristina Arias a,*
a Universidade de São Paulo, Instituto de Biociências – Departamento de Genética e Biologia Evolutiva. Room 320. Rua do Matão, 277 – Cidade Universitária – São Paulo – SP, Zip Code: 05508-090, Brazil
b Departamento de Biologia Vegetal, Instituto de Biologia, Universidade Estadual de Campinas, Rua Monteiro Lobato 255, Barão Geraldo, CEP 13083-970, Campinas, SP, Brazil.
* Corresponding authors: P.K.F. Santos, pkfsantos@usp.br; M.C. Arias, mcarias@ib.usp.br
Table S1. Transcripts up-regulated verified in Tetrapedia diversipes diapause. Transcripts are organized according to their differentially expressed adjusted p-value (padj).
UP_diapause	log2FoldChange	pvalue	padj	Hit accession (SwissProt or UniRef)	Description	E-value
TR4753|c0_g1_i1	7.37304	1.04e-71	1.17e-68	O16098	Maltase 1	1e-135
TR172|c0_g1_i1	8.6884	6.47e-62	5.28e-59	-	-	-
TR1924|c0_g1_i1	9.42764	1.08e-57	7.83e-55	-	-	-
TR6853|c0_g1_i1	9.55518	2.11e-55	1.32e-52	-	-	-
TR25822|c0_g1_i1	8.10874	8.94e-53	5.35e-50	P82147	Protein lethal(2)essential for life	3e-43
TR6371|c0_g1_i1	8.89843	4.18e-50	2.25e-47	-	-	-
TR16395|c0_g1_i1	4.5799	4.53e-49	2.35e-46	UniRef90_UPI000623FD18	PREDICTED TLD domain-containing protein 2 isoform X13	2e-11
TR8237|c0_g1_i1	9.46546	1.4e-48	6.97e-46	-	-	-
TR56|c0_g1_i1	6.98769	7.26e-48	3.49e-45	-	-	-
TR4077|c0_g1_i1	4.3054	6.6e-43	2.65e-40	-	-	-
TR1907|c0_g1_i1	6.62317	2.08e-42	8.13e-40	-	-	-
TR5427|c0_g1_i1	3.61392	3.12e-42	1.2e-39	O60688	Protein yippee-like 1	8e-70
TR4077|c0_g2_i1	4.3544	7.02e-41	2.39e-38	-	-	-
TR2029|c0_g1_i1	5.89064	9.54e-41	3.21e-38	P35858	Insulin-like growth factor-binding protein complex acid labile subunit	1e-24
TR5398|c0_g1_i1	7.43225	1.72e-40	5.73e-38	Q9U3A0	P-granule-associated novel protein 1	2e-06
TR867|c0_g1_i1	7.56747	7.99e-40	2.56e-37	-	-	-
TR9069|c0_g1_i1	5.10956	3.54e-39	1.11e-36	-	-	-
TR5886|c0_g1_i1	3.83476	1.63e-37	4.62e-35	Q8IVH2	Forkhead box protein P4	5e-94
TR9155|c0_g1_i1	4.47322	2.37e-37	6.64e-35	UniRef90_UPI0000519FA5	PREDICTED leucine-rich repeat-containing protein 20-like isoformX2	2e-127
TR20030|c0_g1_i1	3.62636	8.67e-37	2.36e-34	Q7T3Q2	Cysteine-rich motor neuron 1 protein	7e-14
TR23890|c0_g1_i1	3.97304	1.07e-35	2.78e-33	Q91Y25	WASH complex subunit FAM21	2e-22
TR4077|c0_g4_i1	4.27013	8.73e-34	2.06e-31	-	-	-
TR14047|c0_g1_i1	4.38544	1.43e-33	3.29e-31	Q5SSE9	ATP-binding cassette sub-family A member 13	0.0
TR21104|c0_g1_i1	4.89003	2.78e-33	6.3e-31	-	-	-
TR11971|c0_g1_i1	4.80248	2.99e-33	6.71e-31	M9NEY8	DNA N6-methyl adenine demethylase	2e-147
TR23743|c0_g1_i1	5.93024	3.21e-33	7.09e-31	-	-	-
TR1852|c0_g1_i1	4.2189	4.87e-33	1.05e-30	P05049	Serine protease snake	2e-56
TR18859|c0_g1_i1	5.10788	1.74e-31	3.47e-29	-	-	-
TR27340|c0_g1_i1	3.15992	4.78e-31	9.25e-29	UniRef90_UPI00022C8E3B	PREDICTED flocculation protein FLO11-like isoform X1	6e-32
TR2400|c1_g1_i1	4.04557	7.6e-31	1.44e-28	-	-	-
TR14315|c0_g1_i1	3.31266	7.99e-31	1.5e-28	UniRef90_UPI00062958F9	PREDICTED dystroglycan-like isoform X2	5e-170
TR23464|c0_g1_i1	3.4812	2.61e-30	4.78e-28	O02466	Insulin-like peptide receptor	9e-71
TR555|c0_g1_i1	2.86685	2.76e-30	5.03e-28	Q5FYB0	Arylsulfatase J	1e-112
TR18768|c0_g1_i1	3.13532	3.5e-30	6.32e-28	-	-	-
TR27534|c0_g1_i1	8.57613	4.31e-30	7.74e-28	-	-	-
TR13419|c0_g1_i1	3.89441	8.3e-30	1.45e-27	-	-	-
TR10420|c0_g1_i1	3.9346	8.54e-30	1.48e-27	-	-	-
TR20139|c0_g1_i1	4.00953	1.55e-29	2.64e-27	-	-	-
TR15053|c0_g1_i1	4.07414	1.72e-29	2.92e-27	-	-	-
TR19758|c0_g1_i1	4.91595	7.83e-29	1.29e-26	-	-	-
TR27421|c0_g1_i1	3.43439	1.47e-28	2.4e-26	-	-	-
TR24435|c0_g1_i1	8.50225	1.76e-28	2.84e-26	-	-	-
TR3909|c0_g1_i1	7.87539	2.69e-28	4.23e-26	P18172	Glucose dehydrogenase FAD quinone	4e-105
TR15278|c0_g1_i1	4.11063	3.2e-28	4.99e-26	-	-	-
TR1799|c0_g1_i1	5.08094	4.05e-28	6.24e-26	P82147	Protein lethal(2)essential for life	2e-44
TR1743|c0_g1_i1	5.82149	9.36e-28	1.41e-25	Q9HCJ6	Synaptic vesicle membrane protein VAT-1 homolog-like	7e-132
TR14444|c0_g1_i1	5.66321	1.06e-27	1.59e-25	Q99MT2	MutS protein homolog 4	1e-64
TR2301|c0_g1_i1	6.01405	1.93e-27	2.78e-25	Q02942	Transferrin	0.0
TR6851|c0_g1_i1	3.15322	3.19e-27	4.57e-25	-	-	-
TR4077|c0_g3_i1	4.54353	4.57e-27	6.41e-25	-	-	-
TR24597|c0_g1_i1	5.83314	7.59e-27	1.05e-24	P82176	Inducible metalloproteinase inhibitor protein	3e-12
TR11164|c0_g1_i1	2.99981	1.46e-26	1.95e-24	UniRef90_UPI00022C8E3B	PREDICTED flocculation protein FLO11-like isoform X1	6e-112
TR2205|c0_g1_i1	4.30911	1.6e-26	2.14e-24	P16444	Dipeptidase 1	3e-102
TR14759|c0_g1_i1	3.60627	5.16e-26	6.59e-24	-	-	-
TR489|c0_g1_i1	4.93918	8.5e-26	1.07e-23	-	-	-
TR13893|c0_g1_i1	4.79753	8.88e-26	1.12e-23	-	-	-
TR13647|c0_g1_i1	2.4979	9.22e-26	1.15e-23	Q3U435	Matrix metalloproteinase-25	6e-64
TR11927|c0_g1_i1	3.16199	1.39e-25	1.72e-23	Q96SN8	CDK5 regulatory subunit-associated protein 2	7e-18
TR19938|c0_g1_i1	3.30028	1.55e-25	1.9e-23	UniRef90_UPI0003DF7448	PREDICTED myosin-11-like isoform X1	0.0
TR14073|c0_g1_i1	3.41978	1.79e-25	2.18e-23	A4IF63	Tripartite motif-containing protein 2	2e-59
TR1663|c0_g1_i1	3.08747	2.5e-25	3.02e-23	Q9VPQ6	Zinc finger protein ush	1e-45
TR7383|c0_g1_i1	4.58307	3.45e-25	4.13e-23	-	-	-
TR15033|c0_g1_i1	8.16107	8.89e-25	1.02e-22	-	-	-
TR18757|c1_g1_i1	4.10301	1.62e-24	1.82e-22	UniRef90_UPI0006192528	PREDICTED forkhead box protein P1 isoform X9	4e-58
TR18488|c0_g1_i1	4.8679	1.63e-24	1.83e-22	-	-	-
TR43|c0_g1_i1	3.62223	2.44e-24	2.7e-22	P05049	Serine protease snake	7e-55
TR363|c0_g1_i2	4.44842	4.24e-24	4.63e-22	P08953	Protein toll	6e-46
TR9692|c0_g1_i1	3.44132	5.37e-24	5.83e-22	Q91677	Transcription factor GATA-4	1e-29
TR11518|c0_g1_i1	3.32263	7.21e-24	7.76e-22	Q8BLV3	Sodium/hydrogen exchanger 7	1e-160
TR23643|c0_g1_i1	4.14931	1.56e-23	1.64e-21	-	-	-
TR11021|c0_g1_i1	3.85004	1.6e-23	1.67e-21	Q96IG2	F-box/LRR-repeat protein 20	0.0
TR5741|c0_g1_i1	3.08599	6.55e-23	6.61e-21	-	-	-
TR23523|c0_g1_i1	4.55104	1.47e-22	1.43e-20	-	-	-
TR9800|c0_g1_i1	2.90948	1.48e-22	1.44e-20	UniRef90_UPI00021A7C02	PREDICTED plexin domain-containing protein 2	2e-28
TR16471|c0_g1_i1	3.75051	2.06e-22	1.95e-20	UniRef90_UPI000258DA98	PREDICTED neuromodulin	1e-103
TR1890|c0_g1_i1	4.48618	2.09e-22	1.97e-20	-	-	-
TR27578|c0_g1_i1	3.06141	2.47e-22	2.29e-20	Q29C43	Neutral ceramidase	0.0
TR27290|c0_g1_i1	2.63643	3.22e-22	2.96e-20	O04193	LIM domain-containing protein WLIM2a	6e-13
TR14001|c0_g1_i1	4.64932	3.93e-22	3.58e-20	-	-	-
TR22178|c0_g1_i1	3.7128	6.71e-22	6.06e-20	-	-	-
TR23537|c0_g1_i1	3.79077	7.76e-22	6.96e-20	B7FF08	WD repeat-containing protein on Y chromosome	9e-103
TR15492|c0_g1_i1	3.43296	1.78e-21	1.54e-19	Q86VP3	Phosphofurin acidic cluster sorting protein 2	4e-72
TR27755|c0_g1_i1	3.31509	1.95e-21	1.68e-19	-	-	-
TR23897|c1_g1_i1	3.61725	2.02e-21	1.73e-19	-	-	-
TR13395|c0_g1_i1	4.01945	2.24e-21	1.91e-19	Q68EL6	Nuclear factor interleukin-3-regulated protein	4e-21
TR4486|c0_g1_i1	4.74176	2.34e-21	1.99e-19	-	-	-
TR7273|c0_g1_i1	3.98704	2.9e-21	2.44e-19	Q9N2M8	Headcase protein	9e-89
TR10444|c0_g1_i1	4.32173	3.01e-21	2.53e-19	-	-	-
TR24673|c0_g1_i1	5.86242	3.55e-21	2.96e-19	A1ZA47	PDZ and LIM domain protein Zasp	2e-09
TR6615|c0_g1_i1	4.0697	3.64e-21	3.01e-19	Q95RI5	Failed axon connections	1e-143
TR5062|c0_g1_i1	8.22209	5.6e-21	4.55e-19	-	-	-
TR652|c0_g1_i1	3.34122	5.95e-21	4.81e-19	P11862	Growth arrest-specific protein 2	3e-42
TR19590|c0_g1_i1	3.14317	6.75e-21	5.44e-19	Q9V3D5	Dual specificity tyrosine-phosphorylation-regulated kinase 2	0.0
TR21370|c0_g1_i1	2.98854	7.6e-21	6.11e-19	-	-	-
TR17654|c0_g1_i1	4.34906	8.69e-21	6.92e-19	-	-	-
TR90|c1_g1_i1	2.85441	9.73e-21	7.71e-19	Q4V8B0	Oxidation resistance protein 1	6e-61
TR4468|c0_g1_i1	2.70154	1.14e-20	8.94e-19	-	PREDICTED serine/threonine-protein kinase Doa isoform X1	-
TR9360|c0_g1_i1	4.67368	1.21e-20	9.43e-19	-	-	-
TR17371|c0_g1_i1	4.47933	1.55e-20	1.2e-18	-	-	-
TR2112|c0_g1_i1	2.85634	1.66e-20	1.28e-18	-	-	-
TR5638|c0_g1_i1	4.44042	1.68e-20	1.29e-18	-	-	-
TR22370|c0_g1_i1	3.68004	1.75e-20	1.34e-18	-	-	-
TR9|c0_g1_i1	3.62719	1.83e-20	1.39e-18	-	-	-
TR24932|c0_g1_i1	4.73581	1.94e-20	1.46e-18	-	-	-
TR12175|c0_g1_i1	4.01346	2.09e-20	1.57e-18	-	-	-
TR18710|c0_g1_i1	2.6452	2.12e-20	1.59e-18	O60285	NUAK family SNF1-like kinase 1	2e-104
TR14624|c0_g1_i1	2.71133	2.18e-20	1.63e-18	P49880	Ecdysone receptor	2e-151
TR13400|c0_g1_i1	5.16009	2.28e-20	1.7e-18	-	-	-
TR5335|c0_g1_i1	3.29346	3.95e-20	2.84e-18	Q9VXY2	MAP kinase-activating death domain protein	0.0
TR15774|c0_g1_i1	9.10138	4.61e-20	3.28e-18	-	-	-
TR3054|c0_g1_i1	3.37375	4.97e-20	3.53e-18	-	-	-
TR16014|c0_g1_i1	4.45958	5.42e-20	3.84e-18	Q5EGE1	Isthmin-1	3e-54
TR6480|c0_g1_i1	2.93712	8.11e-20	5.59e-18	Q9UKW6	ETS-related transcription factor Elf-5	9e-32
TR17146|c0_g1_i1	3.83476	9.6e-20	6.59e-18	-	-	-
TR20859|c0_g1_i1	3.16539	1.01e-19	6.91e-18	-	-	-
TR14603|c0_g1_i1	7.2734	1.03e-19	6.97e-18	-	-	-
TR19097|c0_g1_i1	2.73974	1.84e-19	1.22e-17	P21519	Neurogenic protein mastermind	1e-06
TR19924|c0_g1_i1	7.15618	2.43e-19	1.6e-17	-	-	-
TR9342|c0_g1_i1	2.71528	2.44e-19	1.61e-17	Q6UXP7	Protein FAM151B	2e-37
TR27147|c0_g1_i1	3.9836	3.35e-19	2.18e-17	UniRef90_UPI00022C8E3B	PREDICTED flocculation protein FLO11-like isoform X1	1e-19
TR3414|c0_g1_i1	3.26755	3.4e-19	2.21e-17	-	-	-
TR13395|c2_g1_i1	3.683	3.64e-19	2.35e-17	-	-	-
TR300|c0_g1_i1	3.04975	3.66e-19	2.36e-17	-	-	-
TR1958|c0_g1_i1	2.55511	5.15e-19	3.29e-17	Q9C0H5	Rho GTPase-activating protein 39	3e-115
TR18704|c0_g1_i1	2.57985	6.48e-19	4.07e-17	-	-	-
TR5998|c0_g1_i1	4.60799	6.68e-19	4.19e-17	-	-	-
TR1235|c0_g1_i1	2.53284	7.27e-19	4.53e-17	P82295	Prominin-like protein	3e-65
TR6431|c0_g1_i1	4.41985	8.07e-19	4.99e-17	UniRef90_UPI0003DEB0E8	PREDICTED sodium/hydrogen exchanger 7 isoform X12	5e-21
TR3856|c0_g1_i1	2.47388	1.27e-18	7.83e-17	Q4KMI4	Receptor expression-enhancing protein 2	3e-55
TR19540|c0_g1_i1	3.01845	2e-18	1.21e-16	Q91W36	Ubiquitin carboxyl-terminal hydrolase 3	9e-119
TR19082|c0_g1_i1	3.35755	2.03e-18	1.22e-16	-	-	-
TR18953|c0_g1_i1	3.07774	2.26e-18	1.36e-16	UniRef90_UPI00021A7FB0	PREDICTED trichohyalin-like	1e-80
TR23126|c0_g1_i1	2.99083	2.38e-18	1.43e-16	P09077	Homeotic protein Sex combs reduced	4e-47
TR809|c0_g1_i1	6.42762	2.48e-18	1.48e-16	-	-	-
TR17505|c0_g1_i1	4.64009	2.49e-18	1.48e-16	-	-	-
TR25054|c0_g1_i1	3.63461	2.48e-18	1.48e-16	Q6PCB7	Long-chain fatty acid transport protein 1	0.0
TR9796|c0_g1_i1	3.11346	2.81e-18	1.66e-16	Q3MHQ7	Lysoplasmalogenase-like protein TMEM86A	6e-32
TR20591|c0_g1_i1	2.66323	3.35e-18	1.97e-16	-	-	-
TR23793|c0_g1_i1	2.78753	3.55e-18	2.08e-16	O88354	Pancreatic triacylglycerol lipase	9e-52
TR19714|c0_g1_i1	4.43741	3.7e-18	2.16e-16	UniRef90_F4X3F6	5'-AMP-activated protein kinase subunit gamma-2	3e-09
TR21832|c0_g1_i1	3.91864	3.91e-18	2.28e-16	-	-	-
TR18800|c0_g1_i1	3.07615	4e-18	2.33e-16	-	-	-
TR19570|c0_g1_i1	4.24152	4.46e-18	2.59e-16	-	-	-
TR11355|c0_g1_i1	7.20763	4.47e-18	2.59e-16	-	-	-
TR1332|c0_g1_i1	5.13751	4.59e-18	2.65e-16	-	-	-
TR2845|c0_g1_i1	3.64413	4.71e-18	2.72e-16	-	-	-
TR23462|c0_g1_i1	3.04346	5.34e-18	3.06e-16	Q01603	Peroxidase	4e-122
TR3023|c0_g1_i1	3.84605	5.41e-18	3.1e-16	-	-	-
TR6681|c0_g1_i1	4.87622	8.48e-18	4.78e-16	P51638	Caveolin-3	2e-20
TR14915|c0_g1_i1	2.62049	9.58e-18	5.38e-16	Q9I7U4	Titin	0.0
TR90|c0_g1_i1	2.81964	1.17e-17	6.52e-16	-	-	-
TR7220|c0_g1_i1	4.3878	1.31e-17	7.25e-16	-	-	-
TR170|c0_g1_i1	2.90162	1.34e-17	7.4e-16	-	-	-
TR13625|c0_g1_i1	2.52244	1.72e-17	9.43e-16	Q9VZ49	Poly(U)-specific endoribonuclease homolog	8e-86
TR5827|c0_g1_i1	5.42826	2.09e-17	1.14e-15	-	-	-
TR3964|c0_g1_i1	2.6156	2.29e-17	1.24e-15	Q3UTY6	Thrombospondin type-1 domain-containing protein 4	1e-114
TR27917|c0_g1_i1	3.63869	2.49e-17	1.34e-15	-	-	-
TR1428|c0_g1_i1	2.78187	2.72e-17	1.46e-15	Q03720	Calcium-activated potassium channel slowpoke	0.0
TR12768|c0_g1_i1	6.18257	2.85e-17	1.52e-15	-	-	-
TR11526|c1_g1_i1	5.00043	2.85e-17	1.52e-15	-	-	-
TR26302|c0_g2_i1	2.8803	3.27e-17	1.73e-15	UniRef90_UPI000614FA3D	PREDICTED microtubule-associated protein futsch-like isoform X1	2e-116
TR23863|c0_g1_i1	3.30122	4.1e-17	2.15e-15	G4RK44	Bifunctional trehalose-6-phosphate synthase/phosphatase	2e-124
TR20497|c0_g1_i1	2.37703	4.27e-17	2.24e-15	-	-	-
TR11178|c0_g1_i1	2.26395	4.61e-17	2.4e-15	Q23551	Twitchin	0.0
TR21753|c0_g1_i1	4.04266	4.85e-17	2.51e-15	Q9D8N3	Lysoplasmalogenase-like protein TMEM86A	2e-07
TR25237|c0_g1_i1	4.74961	6.2e-17	3.17e-15	-	-	-
TR14365|c0_g1_i1	3.58393	6.72e-17	3.44e-15	-	-	-
TR22021|c0_g1_i1	5.99747	6.88e-17	3.51e-15	UniRef90_UPI00021A6B99	PREDICTED protein toll	2e-13
TR24094|c0_g1_i1	2.36553	7.22e-17	3.68e-15	Q8VE08	F-box only protein 33	1e-07
TR16454|c0_g1_i1	4.49655	8.46e-17	4.26e-15	-	-	-
TR5971|c0_g1_i1	2.47279	9.24e-17	4.64e-15	-	-	-
TR9669|c0_g1_i1	2.93942	9.29e-17	4.66e-15	-	-	-
TR15623|c0_g1_i1	4.80859	9.3e-17	4.66e-15	-	-	-
TR14092|c0_g1_i1	3.47878	9.8e-17	4.88e-15	-	-	-
TR17053|c0_g1_i1	3.08092	1.02e-16	5.05e-15	-	-	-
TR1402|c1_g1_i1	2.87502	1.09e-16	5.37e-15	Q62718	Neurotrimin	3e-07
TR9106|c1_g1_i1	3.46689	1.18e-16	5.78e-15	-	-	-
TR2964|c0_g1_i1	3.10574	1.18e-16	5.81e-15	-	-	-
TR23382|c0_g1_i1	4.1947	1.58e-16	7.65e-15	-	-	-
TR14538|c0_g1_i1	8.37122	1.81e-16	8.77e-15	-	-	-
TR12750|c0_g1_i1	3.03165	1.92e-16	9.21e-15	-	-	-
TR18743|c0_g1_i1	2.59912	2.02e-16	9.68e-15	-	-	-
TR4272|c0_g1_i1	3.02797	2.13e-16	1.02e-14	-	-	-
TR8278|c0_g1_i1	2.91124	2.64e-16	1.25e-14	Q96PQ7	Kelch-like protein 5	0.0
TR7515|c0_g1_i1	3.32466	2.84e-16	1.34e-14	-	-	-
TR1452|c0_g1_i1	2.63979	3.22e-16	1.51e-14	-	-	-
TR20736|c0_g1_i1	3.7976	3.4e-16	1.59e-14	-	-	-
TR12877|c0_g1_i1	5.91827	3.68e-16	1.71e-14	-	-	-
TR26302|c0_g1_i1	3.00801	3.74e-16	1.74e-14	UniRef90_UPI000619F718	PREDICTED ankyrin-2-like isoform X1	1e-154
TR23743|c1_g1_i1	3.15646	4.3e-16	1.99e-14	A7MB35	Pyruvate dehydrogenase E1 component subunit alpha somatic form mitochondrial	2e-92
TR3941|c0_g1_i1	2.34454	4.42e-16	2.04e-14	Q2V2M9	FH1/FH2 domain-containing protein 3	5e-164
TR1194|c0_g1_i1	7.30824	5.02e-16	2.3e-14	-	-	-
TR3943|c0_g1_i1	3.96681	5e-16	2.3e-14	P22303	Acetylcholinesterase	3e-57
TR24427|c0_g1_i1	2.56772	5.51e-16	2.52e-14	UniRef90_UPI000623F6BB	PREDICTED protein HIRA-like isoform X2	5e-48
TR11964|c0_g1_i1	4.139	5.54e-16	2.53e-14	-	-	-
TR9623|c0_g1_i1	4.68085	5.83e-16	2.66e-14	-	-	-
TR27359|c0_g1_i1	2.5945	6.03e-16	2.74e-14	-	-	-
TR13712|c1_g1_i1	3.14509	6.16e-16	2.79e-14	Q8TDY2	RB1-inducible coiled-coil protein 1	1e-105
TR4702|c0_g1_i1	3.16071	6.77e-16	3.05e-14	-	-	-
TR6067|c0_g1_i1	3.33912	7.3e-16	3.27e-14	-	-	-
TR14118|c0_g1_i1	3.1086	7.8e-16	3.47e-14	P59808	SAM and SH3 domain-containing protein 1	7e-17
TR19631|c0_g1_i1	3.31254	8.89e-16	3.92e-14	Q70PY2	Peptidoglycan-recognition protein SB1	7e-47
TR24696|c0_g1_i1	6.01178	8.94e-16	3.94e-14	UniRef90_UPI00021A6C76	PREDICTED proline-rich protein 12-like	2e-19
TR14901|c0_g1_i1	3.1668	9.62e-16	4.21e-14	-	-	-
TR24620|c0_g1_i1	2.50465	9.68e-16	4.23e-14	-	-	-
TR16417|c0_g1_i1	4.08651	1.16e-15	5.04e-14	-	-	-
TR5890|c0_g1_i1	3.30806	1.21e-15	5.22e-14	-	-	-
TR19202|c0_g1_i1	2.56831	1.22e-15	5.29e-14	Q24498	Ryanodine receptor	0.0
TR20636|c0_g1_i1	4.20761	1.28e-15	5.52e-14	P37236	Frequenin-1	1e-125
TR19389|c0_g1_i1	2.86348	1.37e-15	5.87e-14	-	-	-
TR14781|c0_g1_i1	2.22438	1.47e-15	6.31e-14	-	-	-
TR24851|c0_g1_i1	2.70978	1.88e-15	8e-14	Q29C43	Neutral ceramidase	5e-47
TR13420|c0_g1_i1	4.17961	1.99e-15	8.44e-14	-	-	-
TR9|c0_g2_i1	3.42378	2.02e-15	8.56e-14	-	-	-
TR9711|c0_g1_i1	2.19983	2.03e-15	8.57e-14	Q5SPB6	Glutathione-specific gamma-glutamylcyclotransferase 1	8e-50
TR12808|c0_g1_i1	3.15365	2.08e-15	8.76e-14	-	-	-
TR5487|c0_g1_i1	6.40977	2.23e-15	9.37e-14	-	-	-
TR123|c1_g1_i1	2.65617	2.25e-15	9.46e-14	Q9HCM2	Plexin-A4	0.0
TR10183|c0_g1_i1	2.54772	2.43e-15	1.02e-13	-	-	-
TR15421|c0_g1_i1	6.5624	2.76e-15	1.15e-13	-	-	-
TR363|c0_g1_i3	3.57056	2.9e-15	1.2e-13	P08953	Protein toll	4e-46
TR14495|c0_g2_i1	2.55067	3.15e-15	1.3e-13	UniRef90_UPI000619C0DD	PREDICTED titin isoform X4	9e-40
TR9876|c0_g2_i1	2.72379	3.19e-15	1.32e-13	O70511	Ankyrin-3	9e-24
TR14406|c0_g1_i1	4.41043	3.26e-15	1.34e-13	-	-	-
TR11312|c0_g1_i1	4.2992	3.42e-15	1.4e-13	-	-	-
TR25999|c0_g1_i1	2.63352	3.97e-15	1.62e-13	-	-	-
TR24915|c0_g1_i1	4.01388	3.96e-15	1.62e-13	-	-	-
TR4254|c0_g1_i1	2.26814	4.84e-15	1.96e-13	-	-	-
TR1085|c0_g1_i1	3.95373	4.91e-15	1.98e-13	-	-	-
TR6675|c0_g1_i1	6.01347	5.2e-15	2.09e-13	-	-	-
TR20452|c0_g1_i1	2.54905	5.33e-15	2.14e-13	Q24488	Tyrosine-protein kinase transmembrane receptor Ror	2e-83
TR3035|c0_g1_i1	3.13529	5.7e-15	2.27e-13	-	-	-
TR23268|c0_g1_i1	5.57743	6.4e-15	2.53e-13	-	-	-
TR23798|c0_g1_i1	4.13947	6.6e-15	2.6e-13	Q91784	Chromosome-associated kinesin KIF4	3e-22
TR3552|c0_g1_i1	3.466	6.6e-15	2.6e-13	Q8MKK4	Facilitated trehalose transporter Tret1-2 homolog	2e-54
TR15088|c0_g1_i1	3.68852	6.6e-15	2.6e-13	Q90ZY4	Serine/threonine-protein kinase SBK1	3e-12
TR13403|c0_g1_i1	3.0902	7.35e-15	2.88e-13	C9J069	Uncharacterized protein C9orf172	2e-37
TR22387|c0_g1_i1	2.54791	7.4e-15	2.89e-13	-	-	-
TR8940|c0_g1_i1	2.66381	8.32e-15	3.23e-13	Q24372	Lachesin	1e-41
TR26143|c0_g1_i1	7.92758	9.11e-15	3.52e-13	-	-	-
TR1690|c0_g1_i1	2.66054	9.25e-15	3.57e-13	-	-	-
TR1325|c0_g1_i1	4.17437	9.75e-15	3.76e-13	Q16TM5	Band 7 protein AAEL010189	2e-141
TR20561|c0_g1_i1	3.4674	9.91e-15	3.81e-13	-	-	-
TR4087|c0_g1_i1	3.41817	1.01e-14	3.88e-13	Q9BYZ6	Rho-related BTB domain-containing protein 2	4e-72
TR23841|c0_g1_i1	4.89302	1.31e-14	4.99e-13	UniRef90_UPI0006234B16	PREDICTED cell death specification protein 2 isoform X1	2e-07
TR26947|c0_g1_i1	3.43476	1.54e-14	5.8e-13	-	-	-
TR9897|c0_g1_i1	3.78459	1.55e-14	5.84e-13	-	PREDICTED transcription factor kayak isoform X1	8e-22
TR16137|c0_g1_i1	7.91354	1.62e-14	6.07e-13	-	-	-
TR11148|c0_g1_i1	4.88688	1.74e-14	6.52e-13	-	-	-
TR21847|c0_g1_i1	3.75462	1.84e-14	6.86e-13	UniRef90_UPI00021A7400	PREDICTED DNA-directed RNA polymerase II subunit RPB1-like	8e-08
TR4286|c0_g1_i1	2.76549	2.19e-14	8.08e-13	Q8NCU4	Coiled-coil domain-containing protein KIAA1407	6e-09
TR1179|c0_g1_i1	2.23862	2.23e-14	8.21e-13	P55196	Afadin	3e-140
TR15082|c0_g1_i1	3.53187	2.58e-14	9.41e-13	-	-	-
TR27331|c0_g1_i1	2.31618	2.58e-14	9.41e-13	Q9P2C4	Transmembrane protein 181	2e-125
TR4214|c0_g1_i1	3.24601	2.78e-14	1.01e-12	P50637	Translocator protein	2e-40
TR15876|c0_g1_i1	3.65929	2.81e-14	1.02e-12	UniRef90_UPI000615315C	PREDICTED nephrin-like isoform X3	6e-143
TR2064|c0_g1_i1	2.31041	3.01e-14	1.09e-12	-	-	-
TR15616|c0_g1_i1	2.70391	3.24e-14	1.16e-12	P08953	Protein toll	2e-31
TR27456|c2_g1_i1	4.62385	3.33e-14	1.19e-12	UniRef90_UPI0003DF7CC8	PREDICTED methylcytosine dioxygenase TET2-like isoform X3	1e-44
TR14248|c0_g1_i1	2.43088	4.11e-14	1.46e-12	-	-	-
TR4079|c0_g1_i1	2.88718	4.55e-14	1.61e-12	Q8BFR4	N-acetylglucosamine-6-sulfatase	6e-125
TR25168|c0_g1_i1	3.17303	4.72e-14	1.66e-12	-	-	-
TR2146|c0_g1_i1	3.19257	5.31e-14	1.86e-12	-	-	-
TR15280|c0_g1_i1	7.71567	5.62e-14	1.96e-12	-	-	-
TR18345|c0_g1_i1	2.09546	6.15e-14	2.13e-12	Q9Y4G6	Talin-2	0.0
TR19449|c0_g1_i1	2.46175	6.24e-14	2.15e-12	-	-	-
TR10356|c1_g1_i1	3.92917	6.85e-14	2.35e-12	Q9NRA2	Sialin	8e-40
TR18420|c0_g1_i1	2.26935	7.17e-14	2.45e-12	Q9ER58	Testican-2	2e-30
TR13585|c0_g1_i1	3.88429	7.22e-14	2.46e-12	Q93YS4	ABC transporter G family member 22	1e-99
TR25172|c0_g1_i1	4.61659	7.29e-14	2.49e-12	UniRef90_A0A088AF91	Kinesin-like protein	0.0
TR27907|c0_g1_i1	2.40119	7.4e-14	2.52e-12	Q9DE13	Bromodomain adjacent to zinc finger domain protein 2B	3e-68
TR23609|c0_g1_i1	2.58633	7.44e-14	2.53e-12	-	-	-
TR14819|c0_g1_i1	3.00315	7.96e-14	2.7e-12	-	-	-
TR17849|c0_g1_i1	7.69273	9.78e-14	3.27e-12	Q1HPS0	Myosin regulatory light chain 2	1e-67
TR3602|c0_g1_i1	4.98324	1.08e-13	3.62e-12	-	-	-
TR13561|c0_g1_i1	3.71499	1.09e-13	3.63e-12	P0C5J4	Probable G-protein coupled receptor 52	9e-18
TR3580|c0_g1_i1	7.65129	1.4e-13	4.58e-12	-	-	-
TR14274|c0_g1_i1	2.60348	1.51e-13	4.89e-12	-	-	-
TR15023|c0_g1_i1	3.6141	1.83e-13	5.88e-12	Q8BGM5	Bestrophin-2	9e-109
TR949|c0_g1_i1	2.32943	1.88e-13	6.01e-12	Q6UX71	Plexin domain-containing protein 2	5e-80
TR13656|c0_g1_i1	2.45023	1.96e-13	6.22e-12	-	-	-
TR1928|c0_g1_i1	2.26927	1.96e-13	6.22e-12	Q9JI93	Lactosylceramide 4-alpha-galactosyltransferase	9e-36
TR15311|c0_g1_i1	2.59423	1.97e-13	6.26e-12	-	-	-
TR13350|c0_g1_i1	2.59226	2.03e-13	6.44e-12	Q80WQ4	Probable tRNA methyltransferase 9-like protein	4e-08
TR5360|c0_g1_i1	4.691	2.2e-13	6.93e-12	-	-	-
TR14645|c0_g1_i1	3.57678	2.26e-13	7.11e-12	-	-	-
TR24098|c0_g1_i1	2.24601	2.78e-13	8.68e-12	P16621	Tyrosine-protein phosphatase Lar	0.0
TR10054|c0_g1_i1	2.71674	2.9e-13	9.01e-12	Q9VZV5	Cysteine and histidine-rich protein 1 homolog	6e-153
TR10243|c0_g1_i1	4.25586	2.99e-13	9.25e-12	Q8TF66	Leucine-rich repeat-containing protein 15	1e-24
TR9535|c0_g1_i1	3.0648	3.15e-13	9.72e-12	-	-	-
TR24782|c0_g1_i1	2.94208	3.37e-13	1.04e-11	-	-	-
TR13258|c0_g1_i1	4.2059	3.49e-13	1.07e-11	P34410	TWiK family of potassium channels protein 7	2e-10
TR24896|c1_g1_i1	2.62365	3.77e-13	1.15e-11	-	-	-
TR18833|c0_g1_i1	2.7465	3.75e-13	1.15e-11	-	-	-
TR21380|c0_g1_i1	3.19933	4.42e-13	1.34e-11	-	-	-
TR14933|c1_g1_i1	3.35558	4.43e-13	1.34e-11	-	-	-
TR23843|c0_g1_i1	3.43512	4.45e-13	1.35e-11	-	-	-
TR18468|c0_g1_i1	3.27332	4.5e-13	1.36e-11	-	-	-
TR24061|c0_g1_i1	3.15839	4.64e-13	1.4e-11	O95251	Histone acetyltransferase KAT7	2e-60
TR15693|c0_g1_i1	2.05281	4.75e-13	1.43e-11	A9ZSY2	Facilitated trehalose transporter Tret1	0.0
TR4747|c0_g1_i1	3.5376	4.93e-13	1.48e-11	-	-	-
TR10828|c0_g1_i1	2.30031	4.93e-13	1.48e-11	-	-	-
TR6185|c0_g1_i1	2.93857	5.53e-13	1.65e-11	-	-	-
TR10164|c0_g1_i1	3.32957	5.55e-13	1.66e-11	-	-	-
TR10356|c0_g1_i1	3.96197	5.64e-13	1.68e-11	UniRef90_UPI00021A79EC	PREDICTED sialin isoform X1	2e-90
TR2280|c0_g1_i1	4.90803	6.21e-13	1.83e-11	-	-	-
TR12389|c0_g1_i1	3.8966	6.57e-13	1.93e-11	-	-	-
TR23954|c0_g1_i1	2.28703	6.61e-13	1.94e-11	P08953	Protein toll	4e-93
TR15386|c0_g1_i1	3.55405	6.66e-13	1.96e-11	-	-	-
TR3988|c0_g1_i1	3.53528	6.69e-13	1.96e-11	P48509	CD151 antigen	7e-08
TR49|c0_g2_i1	7.44545	7.07e-13	2.07e-11	-	-	-
TR7816|c0_g1_i1	4.33832	7.26e-13	2.12e-11	-	-	-
TR21777|c0_g1_i1	4.34761	7.68e-13	2.23e-11	-	-	-
TR23157|c0_g1_i1	2.63093	8.49e-13	2.46e-11	O61307	Teneurin-m	0.0
TR19094|c0_g1_i1	3.86488	8.95e-13	2.59e-11	Q8UWD7	Growth/differentiation factor 8	8e-75
TR562|c0_g1_i1	4.44732	9.05e-13	2.61e-11	-	-	-
TR19834|c1_g2_i1	2.9844	9.18e-13	2.64e-11	-	-	-
TR11906|c0_g1_i1	2.81641	9.2e-13	2.64e-11	Q61838	Alpha-2-macroglobulin	1e-179
TR19406|c0_g1_i1	5.16053	1.08e-12	3.08e-11	-	-	-
TR9876|c0_g1_i1	2.77943	1.1e-12	3.12e-11	O70511	Ankyrin-3	9e-24
TR10817|c0_g1_i1	3.87401	1.12e-12	3.18e-11	-	-	-
TR1513|c0_g1_i1	7.55195	1.15e-12	3.25e-11	-	-	-
TR4081|c0_g1_i1	3.47859	1.26e-12	3.54e-11	-	-	-
TR23404|c0_g1_i1	2.69752	1.28e-12	3.6e-11	-	-	-
TR19578|c0_g1_i1	3.67533	1.28e-12	3.6e-11	-	-	-
TR18854|c0_g1_i1	2.05149	1.35e-12	3.8e-11	P84770	Insulin receptor substrate 1-B	7e-43
TR888|c1_g1_i1	2.80353	1.43e-12	4.01e-11	-	-	-
TR26980|c0_g1_i1	2.90301	1.57e-12	4.38e-11	-	-	-
TR413|c0_g1_i1	5.92496	1.7e-12	4.72e-11	-	-	-
TR21299|c0_g1_i1	3.71546	1.78e-12	4.94e-11	-	-	-
TR8256|c0_g1_i1	3.06586	1.83e-12	5.05e-11	-	-	-
TR1138|c0_g1_i1	2.30664	1.89e-12	5.2e-11	Q9BXF3	Cat eye syndrome critical region protein 2	5e-49
TR23261|c0_g1_i1	2.18529	1.94e-12	5.32e-11	Q29AP1	Transcription factor kayak	1e-13
TR6470|c0_g1_i1	4.19903	1.95e-12	5.33e-11	-	-	-
TR9650|c0_g1_i1	2.00802	1.97e-12	5.38e-11	Q24342	Fringe glycosyltransferase	4e-131
TR4311|c0_g1_i1	3.70764	2.11e-12	5.77e-11	Q9UKZ9	Procollagen C-endopeptidase enhancer 2	1e-06
TR27776|c0_g1_i1	2.83921	2.3e-12	6.23e-11	P82147	Protein lethal(2)essential for life	8e-12
TR12269|c0_g1_i1	2.1396	2.47e-12	6.68e-11	-	Nuclear receptor coactivator 2	-
TR2614|c0_g1_i1	3.58826	2.52e-12	6.8e-11	Q17RM4	Coiled-coil domain-containing protein 142	2e-07
TR20597|c0_g1_i1	7.6621	2.61e-12	7.03e-11	-	-	-
TR9906|c0_g1_i1	3.33345	2.7e-12	7.26e-11	-	-	-
TR21481|c1_g1_i1	5.9561	2.74e-12	7.34e-11	-	-	-
TR3942|c3_g1_i1	2.80006	2.79e-12	7.46e-11	-	-	-
TR9080|c0_g1_i1	2.27296	2.8e-12	7.48e-11	Q8C5W3	Tubulin-specific chaperone cofactor E-like protein	1e-45
TR24530|c0_g1_i1	3.68279	2.84e-12	7.58e-11	Q9VZZ4	Peroxidasin	1e-23
TR22735|c0_g1_i1	5.26347	2.94e-12	7.82e-11	-	-	-
TR13317|c0_g1_i1	2.7189	2.94e-12	7.83e-11	-	-	-
TR15142|c0_g1_i1	2.50186	3.01e-12	7.98e-11	Q9W0K7	Protein bric-a-brac 1	6e-44
TR14172|c0_g1_i1	2.35347	3.07e-12	8.12e-11	-	-	-
TR18802|c0_g1_i1	4.09947	3.15e-12	8.32e-11	-	-	-
TR9876|c0_g3_i1	2.48534	3.16e-12	8.34e-11	O70511	Ankyrin-3	9e-24
TR1847|c0_g1_i1	3.09971	3.29e-12	8.66e-11	B5U2W0	Venom serine protease Bi-VSP	9e-10
TR24375|c0_g1_i1	2.25448	3.31e-12	8.69e-11	-	-	-
TR17351|c0_g1_i1	7.25103	3.65e-12	9.52e-11	-	-	-
TR9034|c1_g1_i1	4.74883	3.8e-12	9.9e-11	-	-	-
TR20656|c0_g1_i1	2.617	3.89e-12	1.01e-10	-	-	-
TR12069|c0_g1_i1	2.98349	3.89e-12	1.01e-10	P50538	Max dimerization protein 1	7e-27
TR20878|c0_g1_i1	6.02748	4.44e-12	1.15e-10	-	-	-
TR24759|c0_g1_i1	2.62632	4.83e-12	1.24e-10	UniRef90_UPI000614DF60	PREDICTED G-protein coupled receptor Mth2-like	5e-121
TR751|c0_g1_i1	3.50476	4.91e-12	1.25e-10	-	-	-
TR9851|c0_g1_i1	3.55886	5.04e-12	1.28e-10	-	-	-
TR9465|c0_g1_i1	3.1695	5.23e-12	1.33e-10	-	-	-
TR4095|c1_g1_i1	2.99821	5.41e-12	1.37e-10	-	-	-
TR23451|c0_g1_i1	2.07985	5.48e-12	1.39e-10	-	-	-
TR13542|c0_g1_i1	2.49719	5.58e-12	1.42e-10	-	-	-
TR5417|c0_g1_i1	3.50567	5.83e-12	1.47e-10	P22303	Acetylcholinesterase	2e-62
TR5300|c0_g1_i1	3.1384	6.3e-12	1.59e-10	-	-	-
TR19119|c0_g1_i1	2.92399	6.28e-12	1.59e-10	-	-	-
TR27310|c0_g1_i1	2.98231	6.77e-12	1.71e-10	-	-	-
TR19345|c0_g1_i1	2.43898	6.82e-12	1.71e-10	-	-	-
TR27481|c0_g1_i1	2.14182	6.88e-12	1.73e-10	O14490	Disks large-associated protein 1	4e-20
TR10280|c0_g1_i1	6.44053	7.13e-12	1.79e-10	-	-	-
TR21416|c0_g1_i1	3.69798	7.21e-12	1.8e-10	-	-	-
TR13305|c0_g1_i1	3.68252	7.29e-12	1.82e-10	-	-	-
TR26272|c0_g1_i1	2.42426	7.76e-12	1.94e-10	P59808	SAM and SH3 domain-containing protein 1	8e-17
TR16188|c0_g1_i1	2.86697	9.43e-12	2.34e-10	UniRef90_UPI000614EFBD	PREDICTED kinesin-like protein KIF9 isoform X6	1e-33
TR2339|c0_g1_i1	2.48399	9.88e-12	2.44e-10	UniRef90_UPI000623DD4C	PREDICTED titin isoform X2	0.0
TR5715|c0_g1_i1	2.62762	9.94e-12	2.46e-10	H9KQJ7	Omega-conotoxin-like protein 1	2e-26
TR26544|c0_g1_i1	7.12175	1.02e-11	2.51e-10	-	-	-
TR16379|c0_g1_i1	3.74577	1.03e-11	2.53e-10	-	-	-
TR9495|c0_g1_i1	3.73472	1.05e-11	2.58e-10	-	-	-
TR19136|c0_g1_i1	2.64173	1.06e-11	2.61e-10	-	-	-
TR3133|c0_g1_i1	2.71367	1.08e-11	2.65e-10	-	-	-
TR9368|c0_g1_i1	2.06145	1.14e-11	2.8e-10	-	-	-
TR9859|c0_g1_i1	3.45639	1.2e-11	2.93e-10	-	-	-
TR20414|c0_g1_i1	2.80005	1.27e-11	3.08e-10	-	-	-
TR11899|c0_g1_i1	3.15223	1.27e-11	3.09e-10	-	-	-
TR25324|c0_g1_i1	3.02401	1.29e-11	3.13e-10	Q1HRV8	Elongation of very long chain fatty acids protein AAEL008004	3e-07
TR19563|c0_g1_i1	4.10705	1.3e-11	3.16e-10	-	-	-
TR4670|c0_g1_i1	3.14368	1.37e-11	3.3e-10	Q3V1H9	Sterile alpha motif domain-containing protein 5	9e-36
TR15795|c0_g1_i1	2.76484	1.4e-11	3.35e-10	-	-	-
TR13899|c0_g1_i1	2.22626	1.39e-11	3.35e-10	-	-	-
TR18402|c0_g1_i1	2.45252	1.42e-11	3.41e-10	O54967	Activated CDC42 kinase 1	3e-179
TR19986|c0_g1_i1	3.43162	1.44e-11	3.45e-10	-	-	-
TR12053|c1_g1_i1	2.10404	1.45e-11	3.48e-10	-	-	-
TR9805|c0_g1_i1	4.52795	1.47e-11	3.51e-10	-	-	-
TR4158|c0_g1_i1	2.14039	1.48e-11	3.52e-10	UniRef90_UPI000623CA6E	PREDICTED ankyrin-2-like partial	0.0
TR26537|c0_g1_i1	2.49252	1.57e-11	3.72e-10	-	-	-
TR8016|c0_g1_i1	3.57272	1.58e-11	3.73e-10	-	-	-
TR18774|c0_g1_i1	2.60993	1.58e-11	3.73e-10	UniRef90_UPI000619F718	PREDICTED ankyrin-2-like isoform X1	5e-51
TR2|c0_g1_i1	2.82786	1.62e-11	3.82e-10	Q74FW6	L-threonine ammonia-lyase	2e-58
TR2289|c0_g1_i1	3.36778	1.74e-11	4.07e-10	-	-	-
TR8926|c0_g1_i1	2.07486	1.75e-11	4.09e-10	Q8IRI6	Glucose transporter type 1	0.0
TR23434|c0_g1_i1	2.05073	1.75e-11	4.09e-10	B0KYV5	LIM domain and actin-binding protein 1	1e-23
TR381|c0_g1_i1	2.06531	1.77e-11	4.12e-10	Q9WU70	Syntaxin-binding protein 5	0.0
TR24291|c0_g1_i1	4.49618	1.88e-11	4.38e-10	-	-	-
TR6273|c0_g1_i1	5.43439	1.9e-11	4.41e-10	Q9XTG1	Neuroligin-1	2e-78
TR19834|c1_g3_i1	2.38089	1.9e-11	4.42e-10	UniRef90_UPI0006190515	PREDICTED kinesin-related protein 4-like	0.0
TR9016|c0_g1_i1	2.39742	1.93e-11	4.47e-10	-	-	-
TR1461|c0_g1_i1	2.79825	2.15e-11	4.94e-10	UniRef90_UPI0006198CDA	PREDICTED thioredoxin domain-containing protein 2-like partial	2e-138
TR18433|c0_g1_i1	2.57038	2.16e-11	4.96e-10	P23654	Neurotactin	3e-179
TR23970|c0_g1_i1	2.99378	2.38e-11	5.45e-10	Q7PWV1	Aquaporin AQPAn.G	8e-62
TR26368|c0_g1_i1	5.93762	2.42e-11	5.52e-10	-	-	-
TR23719|c0_g1_i1	2.65977	2.42e-11	5.53e-10	Q8R0A7	Uncharacterized protein KIAA0513	8e-30
TR363|c0_g1_i1	2.88728	2.63e-11	6e-10	P08953	Protein toll	1e-40
TR23369|c0_g1_i1	2.09444	2.72e-11	6.17e-10	Q502I9	F-BAR domain only protein 2	4e-87
TR21987|c0_g1_i1	4.90309	2.74e-11	6.21e-10	Q9VYT8	Probable cytochrome P450 28c1	9e-10
TR13305|c1_g1_i1	3.85091	2.78e-11	6.28e-10	-	-	-
TR23344|c0_g1_i1	2.02623	2.79e-11	6.29e-10	-	-	-
TR20167|c0_g2_i1	2.82745	2.9e-11	6.52e-10	-	-	-
TR15403|c0_g1_i1	3.72232	3.02e-11	6.78e-10	-	-	-
TR25128|c0_g1_i1	2.1388	3.07e-11	6.88e-10	-	-	-
TR5014|c0_g4_i1	2.35589	3.38e-11	7.54e-10	P52167	Transcription factor BCFI	4e-24
TR16143|c0_g1_i1	3.51731	3.42e-11	7.61e-10	-	-	-
TR8977|c0_g1_i1	5.51327	3.48e-11	7.72e-10	-	-	-
TR13379|c0_g1_i1	2.54436	3.78e-11	8.34e-10	O88488	Phosphatidylinositol phosphatase PTPRQ	1e-07
TR27394|c0_g1_i1	5.69813	3.78e-11	8.34e-10	UniRef90_UPI000258E98E	PREDICTED protein toll	3e-24
TR944|c0_g1_i1	3.01866	3.79e-11	8.36e-10	Q80UG2	Plexin-A4	2e-38
TR13410|c0_g1_i1	2.17423	3.82e-11	8.4e-10	-	-	-
TR13661|c0_g1_i1	4.74379	3.9e-11	8.56e-10	-	-	-
TR21163|c0_g1_i1	2.93581	4.06e-11	8.91e-10	-	-	-
TR10570|c0_g1_i1	7.24487	4.13e-11	9.06e-10	-	-	-
TR23667|c0_g1_i1	2.48215	4.17e-11	9.12e-10	-	-	-
TR24366|c0_g1_i1	2.68699	4.28e-11	9.35e-10	UniRef90_UPI000619F718	PREDICTED ankyrin-2-like isoform X1	1e-36
TR7593|c0_g1_i1	3.67962	4.79e-11	1e-09	-	-	-
TR18846|c1_g1_i1	2.08828	4.89e-11	1.06e-09	Q9WTN6	Solute carrier family 22 member 21	1e-75
TR11958|c0_g1_i1	3.77529	5.01e-11	1.08e-09	P45843	Protein scarlet	4e-115
TR15438|c0_g1_i1	3.80013	5.09e-11	1.1e-09	-	-	-
TR4889|c0_g1_i1	2.57545	5.25e-11	1.13e-09	-	-	-
TR10969|c0_g1_i1	6.9076	5.33e-11	1.15e-09	-	-	-
TR25552|c0_g1_i1	2.48907	5.37e-11	1.16e-09	-	-	-
TR16589|c0_g1_i1	2.90746	5.47e-11	1.17e-09	-	-	-
TR23271|c0_g1_i1	2.08613	5.55e-11	1.19e-09	Q6W2J9	BCL-6 corepressor	1e-38
TR19508|c0_g1_i1	3.5744	5.69e-11	1.22e-09	-	-	-
TR7854|c0_g1_i1	3.53097	5.87e-11	1.25e-09	-	-	-
TR4643|c0_g1_i1	2.86382	6.01e-11	1.28e-09	-	-	-
TR21151|c0_g1_i1	3.07003	6.02e-11	1.28e-09	-	-	-
TR23514|c0_g1_i1	2.22172	6.6e-11	1.4e-09	-	-	-
TR24031|c0_g1_i1	2.01196	6.92e-11	1.46e-09	-	-	-
TR20826|c0_g1_i1	2.74141	6.94e-11	1.47e-09	-	-	-
TR19971|c0_g1_i1	3.36963	6.99e-11	1.47e-09	-	-	-
TR20841|c0_g1_i1	3.02015	7.02e-11	1.48e-09	-	-	-
TR19541|c0_g1_i1	3.73321	7.23e-11	1.52e-09	-	-	-
TR14381|c0_g1_i1	2.39582	7.44e-11	1.56e-09	-	-	-
TR20584|c0_g1_i1	2.59369	7.44e-11	1.56e-09	O55003	BCL2/adenovirus E1B 19 kDa protein-interacting protein 3	1e-12
TR10406|c0_g1_i1	3.30884	7.52e-11	1.58e-09	-	-	-
TR24203|c0_g1_i1	3.43413	7.9e-11	1.65e-09	-	-	-
TR10774|c0_g1_i1	2.39452	8.14e-11	1.69e-09	-	-	-
TR3982|c0_g1_i1	2.54813	8.14e-11	1.69e-09	P82147	Protein lethal(2)essential for life	6e-25
TR21313|c0_g1_i1	2.39856	8.3e-11	1.73e-09	-	-	-
TR25261|c0_g1_i1	2.33704	8.41e-11	1.75e-09	-	-	-
TR21461|c0_g1_i1	4.18962	8.58e-11	1.78e-09	-	-	-
TR8933|c0_g1_i1	2.7204	8.83e-11	1.83e-09	Q9GP81	Protein yellow	7e-72
TR23367|c0_g1_i1	2.99153	9.03e-11	1.86e-09	P10978	Retrovirus-related Pol polyprotein from transposon TNT 1-94	8e-162
TR23469|c0_g1_i1	2.72861	9.41e-11	1.94e-09	-	-	-
TR25568|c0_g1_i1	2.89044	1.01e-10	2.07e-09	-	-	-
TR17553|c0_g1_i1	2.068	1.02e-10	2.08e-09	Q9GKT2	Fatty acid hydroxylase domain-containing protein 2	3e-116
TR16529|c0_g1_i1	5.63072	1.03e-10	2.11e-09	-	-	-
TR862|c0_g1_i1	2.92457	1.05e-10	2.14e-09	-	-	-
TR4374|c0_g1_i1	3.83731	1.06e-10	2.17e-09	-	-	-
TR22063|c0_g1_i1	3.18623	1.1e-10	2.24e-09	-	-	-
TR9812|c0_g1_i1	2.35544	1.1e-10	2.25e-09	Q8VCC1	15-hydroxyprostaglandin dehydrogenase NAD( )	9e-42
TR10449|c0_g1_i1	2.36065	1.16e-10	2.35e-09	-	-	-
TR14405|c0_g1_i1	4.45439	1.17e-10	2.36e-09	-	-	-
TR11499|c0_g1_i1	2.35011	1.25e-10	2.52e-09	P23508	Colorectal mutant cancer protein	1e-83
TR2168|c0_g1_i1	2.95565	1.26e-10	2.53e-09	-	-	-
TR20392|c0_g1_i1	2.73426	1.26e-10	2.53e-09	-	-	-
TR20310|c0_g1_i1	2.95402	1.32e-10	2.64e-09	UniRef90_UPI000623DD4C	PREDICTED titin isoform X2	0.0
TR19857|c0_g1_i1	2.76898	1.38e-10	2.76e-09	-	-	-
TR19244|c0_g1_i1	3.5712	1.59e-10	3.15e-09	-	-	-
TR4867|c0_g1_i1	2.36222	1.65e-10	3.27e-09	-	-	-
TR3879|c0_g2_i1	4.71985	1.7e-10	3.36e-09	-	-	-
TR1961|c0_g1_i1	2.15285	1.8e-10	3.53e-09	-	-	-
TR2687|c0_g1_i1	2.00606	1.81e-10	3.54e-09	Q810T5	Histone acetyltransferase KAT7	7e-88
TR4273|c0_g1_i1	3.6146	1.96e-10	3.84e-09	-	-	-
TR11507|c0_g1_i1	3.10724	1.96e-10	3.84e-09	B1AS29	Glutamate receptor ionotropic kainate 3	1e-08
TR10041|c0_g1_i1	3.01574	2.01e-10	3.91e-09	-	-	-
TR19199|c0_g1_i1	2.58066	2.01e-10	3.91e-09	Q13637	Ras-related protein Rab-32	7e-98
TR13925|c0_g1_i1	4.28949	2.04e-10	4e-09	Q9VW26	Ornithine aminotransferase mitochondrial	1e-177
TR22946|c0_g1_i1	4.789	2.14e-10	4.17e-09	Q9V419	Probable cytochrome P450 28a5	2e-09
TR7444|c0_g1_i1	2.71717	2.16e-10	4.19e-09	-	-	-
TR26750|c0_g1_i1	2.72722	2.21e-10	4.29e-09	-	-	-
TR2156|c0_g1_i1	6.93892	2.37e-10	4.57e-09	-	-	-
TR8777|c0_g1_i1	5.11707	2.44e-10	4.7e-09	-	-	-
TR7536|c0_g1_i1	2.87935	2.5e-10	4.82e-09	-	-	-
TR265|c0_g1_i1	2.28951	2.56e-10	4.91e-09	-	-	-
TR5014|c0_g2_i1	2.36241	2.63e-10	5e-09	P52167	Transcription factor BCFI	4e-24
TR24215|c0_g1_i1	2.07745	2.77e-10	5.28e-09	Q9P2H3	Intraflagellar transport protein 80 homolog	0.0
TR5249|c0_g1_i1	2.29212	2.77e-10	5.28e-09	O15550	Lysine-specific demethylase 6A	0.0
TR19651|c1_g1_i1	2.58841	2.93e-10	5.57e-09	-	-	-
TR19077|c0_g1_i1	4.86751	2.97e-10	5.65e-09	-	-	-
TR16903|c0_g1_i1	2.17804	3.06e-10	5.8e-09	-	-	-
TR3277|c0_g1_i1	3.58756	3.15e-10	6e-09	-	-	-
TR1417|c0_g1_i1	3.5011	3.22e-10	6.09e-09	Q9CYL5	Golgi-associated plant pathogenesis-related protein 1	8e-18
TR16356|c0_g1_i1	2.00143	3.33e-10	6.27e-09	Q4PZA2	Endothelin-converting enzyme 1	0.0
TR17461|c0_g1_i1	2.57482	3.38e-10	6.35e-09	P58544	BTB/POZ domain-containing protein 1	7e-13
TR2153|c0_g1_i1	2.75385	3.49e-10	6.55e-09	-	-	-
TR10916|c0_g1_i1	2.54309	3.7e-10	6.91e-09	P02833	Homeotic protein antennapedia	6e-51
TR16878|c0_g1_i1	6.09985	3.72e-10	7e-09	Q17061	Major royal jelly protein 4	3e-18
TR25021|c1_g1_i1	3.5662	3.74e-10	7e-09	UniRef90_UPI0003DF7CC8	PREDICTED methylcytosine dioxygenase TET2-like isoform X3	2e-51
TR27538|c1_g1_i1	4.01684	3.79e-10	7.06e-09	-	-	-
TR26570|c0_g1_i1	2.51158	3.95e-10	7.36e-09	-	-	-
TR5014|c0_g1_i1	2.40609	4.05e-10	7.54e-09	P52167	Transcription factor BCFI	4e-24
TR24655|c0_g1_i1	2.3738	4.12e-10	7.65e-09	P55196	Afadin	3e-120
TR17104|c0_g1_i1	3.14032	4.14e-10	7.68e-09	-	-	-
TR20969|c0_g3_i1	4.45135	4.38e-10	8.09e-09	-	-	-
TR1503|c0_g1_i1	2.41992	4.4e-10	8.14e-09	UniRef90_UPI000623CA58	PREDICTED protein piccolo-like	0.0
TR27364|c0_g1_i1	2.56608	4.43e-10	8.17e-09	-	-	-
TR6316|c0_g1_i1	4.75903	4.56e-10	8.38e-09	-	-	-
TR61|c0_g1_i1	3.64668	4.55e-10	8.38e-09	-	-	-
TR11320|c0_g1_i1	3.44508	4.63e-10	8.5e-09	-	-	-
TR25410|c0_g1_i1	3.11774	4.65e-10	8.54e-09	P09077	Homeotic protein Sex combs reduced	1e-22
TR12584|c0_g1_i1	3.80042	4.67e-10	8.57e-09	-	-	-
TR6541|c0_g1_i1	6.62176	4.77e-10	8.73e-09	-	-	-
TR895|c1_g1_i1	4.11595	4.82e-10	8.81e-09	P54366	Homeobox protein goosecoid	6e-28
TR4974|c0_g1_i1	2.98102	4.99e-10	9.11e-09	-	-	-
TR6451|c1_g1_i1	4.07353	5.38e-10	9.79e-09	Q06601	Apidaecins type 14	2e-09
TR11614|c0_g1_i1	2.05914	5.4e-10	9.83e-09	Q13569	G/T mismatch-specific thymine DNA glycosylase	3e-72
TR24028|c0_g1_i1	2.83493	5.43e-10	9.88e-09	-	-	-
TR5214|c0_g1_i1	3.42947	5.81e-10	1.05e-08	-	-	-
TR2175|c0_g1_i1	5.95764	5.96e-10	1.08e-08	-	-	-
TR23852|c0_g1_i1	2.1501	6.38e-10	1.15e-08	Q8IX06	Putative exonuclease GOR	6e-66
TR20042|c0_g1_i1	2.80849	6.61e-10	1.18e-08	Q1HRV8	Elongation of very long chain fatty acids protein AAEL008004	3e-84
TR14949|c0_g1_i1	2.24694	7.1e-10	1.26e-08	P70478	Adenomatous polyposis coli protein	3e-157
TR4788|c0_g1_i1	4.06837	7.14e-10	1.27e-08	P11833	Tubulin beta chain	0.0
TR4965|c0_g1_i1	4.25595	7.24e-10	1.29e-08	Q3U0B3	Dehydrogenase/reductase SDR family member 11	6e-20
TR19834|c1_g1_i1	2.29436	7.36e-10	1.3e-08	UniRef90_UPI0006190515	PREDICTED kinesin-related protein 4-like	0.0
TR20410|c0_g1_i1	3.1712	7.45e-10	1.32e-08	-	-	-
TR26806|c0_g1_i1	3.2026	7.65e-10	1.35e-08	-	-	-
TR5014|c0_g3_i1	2.31662	7.71e-10	1.36e-08	P52167	Transcription factor BCFI	4e-24
TR23541|c1_g1_i1	2.68119	7.89e-10	1.39e-08	-	-	-
TR7311|c0_g1_i1	3.23297	7.98e-10	1.4e-08	-	-	-
TR16111|c0_g1_i1	2.16809	8.03e-10	1.41e-08	-	-	-
TR77|c0_g1_i1	2.39179	8.19e-10	1.44e-08	-	-	-
TR15923|c0_g1_i1	4.71314	8.58e-10	1.5e-08	-	-	-
TR9365|c0_g1_i1	2.50892	8.95e-10	1.56e-08	-	-	-
TR27456|c1_g1_i1	2.97004	1.01e-09	1.75e-08	-	-	-
TR13816|c0_g1_i1	3.04667	1.06e-09	1.82e-08	-	-	-
TR10829|c0_g1_i1	2.81159	1.07e-09	1.84e-08	-	-	-
TR380|c0_g1_i1	3.30343	1.07e-09	1.85e-08	Q9W0K4	Protein bric-a-brac 2	1e-07
TR7718|c0_g1_i1	3.14161	1.1e-09	1.89e-08	-	-	-
TR13925|c0_g2_i1	4.2067	1.09e-09	1.89e-08	Q9VW26	Ornithine aminotransferase mitochondrial	1e-177
TR19143|c0_g1_i1	3.16621	1.18e-09	2.02e-08	-	-	-
TR6778|c0_g1_i1	2.4867	1.19e-09	2.03e-08	-	-	-
TR25686|c0_g1_i1	3.19945	1.19e-09	2.04e-08	-	-	-
TR12544|c0_g1_i1	2.04639	1.23e-09	2.09e-08	-	-	-
TR11970|c0_g1_i1	3.77855	1.33e-09	2.25e-08	-	-	-
TR17512|c0_g1_i1	3.51102	1.35e-09	2.29e-08	-	-	-
TR4563|c0_g1_i1	2.1388	1.37e-09	2.31e-08	-	-	-
TR11486|c0_g3_i1	2.31048	1.45e-09	2.44e-08	-	-	-
TR26289|c0_g1_i1	2.16036	1.49e-09	2.51e-08	P70684	15-hydroxyprostaglandin dehydrogenase NAD( )	9e-27
TR9169|c0_g1_i1	3.8398	1.49e-09	2.51e-08	P33270	Cytochrome P450 6a2	8e-111
TR1666|c0_g1_i1	2.56346	1.51e-09	2.53e-08	P80683	Larval cuticle protein A3A	9e-27
TR15171|c0_g1_i1	2.94408	1.61e-09	2.7e-08	Q8BGC3	Monocarboxylate transporter 12	9e-39
TR18273|c0_g1_i1	2.89243	1.65e-09	2.76e-08	-	-	-
TR24174|c0_g1_i1	4.40433	1.68e-09	2.82e-08	-	-	-
TR24792|c0_g1_i1	2.12638	1.79e-09	2.98e-08	-	-	-
TR10803|c0_g1_i1	2.44222	1.86e-09	3.11e-08	-	-	-
TR24366|c1_g1_i1	2.22392	1.89e-09	3.14e-08	UniRef90_UPI00062971B7	PREDICTED microtubule-associated protein futsch-like	1e-104
TR3210|c0_g1_i1	2.99173	1.99e-09	3.3e-08	-	-	-
TR113|c0_g1_i1	4.67412	1.99e-09	3.3e-08	P18172	Glucose dehydrogenase FAD quinone	0.0
TR26965|c0_g1_i1	2.49859	2.04e-09	3.37e-08	-	-	-
TR16446|c0_g1_i1	3.40452	2.05e-09	3.38e-08	-	-	-
TR22700|c0_g1_i1	4.01698	2.09e-09	3.45e-08	-	-	-
TR2818|c0_g1_i1	3.50748	2.11e-09	3.47e-08	-	-	-
TR1231|c0_g1_i1	2.4951	2.13e-09	3.5e-08	-	-	-
TR5353|c0_g1_i1	2.12776	2.18e-09	3.59e-08	Q9JIL5	Tubby-related protein 4	2e-37
TR18774|c0_g2_i1	2.73275	2.23e-09	3.66e-08	UniRef90_UPI000619F718	PREDICTED ankyrin-2-like isoform X1	6e-33
TR21152|c0_g1_i1	3.1791	2.24e-09	3.67e-08	-	-	-
TR19743|c0_g1_i1	4.42943	2.25e-09	3.69e-08	Q17RB8	LON peptidase N-terminal domain and RING finger protein 1	9e-71
TR11157|c0_g1_i1	3.643	2.32e-09	3.79e-08	P35072	Transposable element Tcb1 transposase	3e-19
TR14207|c0_g1_i1	3.07536	2.36e-09	3.85e-08	P82147	Protein lethal(2)essential for life	6e-30
TR5887|c0_g1_i1	3.11689	2.38e-09	3.89e-08	-	-	-
TR5946|c0_g1_i1	6.52383	2.5e-09	4.07e-08	-	-	-
TR2441|c0_g1_i1	2.82821	2.52e-09	4.09e-08	-	-	-
TR2851|c0_g1_i1	5.1283	2.59e-09	4.18e-08	-	-	-
TR1471|c0_g2_i1	2.47466	2.65e-09	4.28e-08	-	-	-
TR6630|c0_g1_i1	4.40406	2.71e-09	4.35e-08	-	-	-
TR22107|c0_g1_i1	6.41911	2.71e-09	4.36e-08	-	-	-
TR9317|c0_g1_i1	2.80268	2.73e-09	4.39e-08	-	-	-
TR6266|c0_g1_i1	3.04819	2.81e-09	4.51e-08	-	-	-
TR19776|c0_g1_i1	2.00969	2.84e-09	4.54e-08	Q3UHH1	Zinc finger SWIM domain-containing protein 8	0.0
TR2271|c0_g1_i1	2.33174	3.03e-09	4.84e-08	-	-	-
TR22424|c0_g1_i1	4.67458	3.06e-09	4.88e-08	-	-	-
TR14329|c0_g1_i1	4.36725	3.08e-09	4.91e-08	Q4VA61	Down syndrome cell adhesion molecule-like protein 1 homolog	1e-16
TR20420|c0_g1_i1	2.25882	3.09e-09	4.92e-08	UniRef90_A0A087SVE4	Retrovirus-related Pol polyprotein from transposon TNT 1-94 (Fragment)	9e-10
TR15428|c0_g1_i1	3.09449	3.12e-09	4.96e-08	-	-	-
TR17477|c0_g1_i1	3.97104	3.34e-09	5.31e-08	-	-	-
TR11486|c0_g1_i1	2.40873	3.39e-09	5.37e-08	-	-	-
TR17103|c0_g1_i1	2.79385	3.45e-09	5.46e-08	-	-	-
TR877|c0_g1_i1	4.55427	3.54e-09	5.58e-08	-	-	-
TR6447|c0_g1_i1	2.48581	3.56e-09	5.62e-08	-	-	-
TR5666|c0_g1_i1	2.35061	3.58e-09	5.64e-08	-	-	-
TR27698|c0_g3_i1	6.33471	3.58e-09	5.64e-08	-	-	-
TR9502|c0_g1_i1	2.72706	3.76e-09	5.89e-08	-	-	-
TR20269|c1_g1_i1	4.39831	3.85e-09	6.03e-08	Q32PF6	D site-binding protein	1e-10
TR929|c0_g1_i1	2.24283	3.97e-09	6.19e-08	P12370	cAMP-dependent protein kinase catalytic subunit	0.0
TR3598|c0_g1_i1	3.10093	4.25e-09	6.59e-08	-	-	-
TR14834|c0_g1_i1	3.23798	4.61e-09	7.1e-08	Q9JL89	Ninjurin-2	1e-07
TR9281|c0_g1_i1	3.09001	4.64e-09	7.14e-08	UniRef90_UPI00021A6D19	PREDICTED neurogenic protein mastermind isoform X3	7e-77
TR4940|c0_g1_i1	3.34239	4.87e-09	7.48e-08	-	-	-
TR22315|c0_g1_i1	5.23852	5.04e-09	7.72e-08	M9NEY8	DNA N6-methyl adenine demethylase	8e-33
TR14199|c0_g1_i1	2.64726	5.08e-09	7.78e-08	-	-	-
TR18370|c0_g1_i1	2.63995	5.29e-09	8.07e-08	-	-	-
TR24756|c0_g1_i1	6.47514	5.31e-09	8.1e-08	-	-	-
TR10559|c0_g1_i1	2.23585	5.35e-09	8.15e-08	UniRef90_UPI0005D463C6	PREDICTED RNA binding protein fox-1 homolog 3	7e-31
TR1886|c0_g1_i1	3.05903	5.4e-09	8.22e-08	-	-	-
TR1180|c0_g1_i1	5.93355	5.44e-09	8.28e-08	P61834	Histone H3	3e-91
TR2335|c1_g1_i1	4.44887	5.52e-09	8.38e-08	-	-	-
TR4860|c0_g1_i1	2.71198	5.54e-09	8.4e-08	A8IU92	Cilia- and flagella-associated protein 20	6e-37
TR4854|c0_g1_i1	3.33919	5.61e-09	8.5e-08	Q99N34	DNA fragmentation factor subunit beta	1e-14
TR13524|c0_g1_i1	2.62309	5.77e-09	8.72e-08	-	-	-
TR10999|c0_g1_i1	2.00211	5.94e-09	8.97e-08	-	-	-
TR21302|c0_g1_i1	3.21699	6.11e-09	9.22e-08	-	-	-
TR26345|c0_g1_i1	3.42793	6.16e-09	9.29e-08	-	-	-
TR7709|c0_g1_i1	2.47094	6.26e-09	9.43e-08	-	-	-
TR4298|c0_g1_i1	2.61927	6.56e-09	9.86e-08	UniRef90_UPI0003DED632	PREDICTED ankyrin repeat and SOCS box protein 16-like isoform X1	4e-18
TR5482|c0_g1_i1	4.85356	6.76e-09	1.01e-07	O16098	Maltase 1	7e-17
TR9843|c0_g1_i1	3.23083	6.73e-09	1.01e-07	P40656	Putative transcription factor SOX-14	2e-44
TR9922|c0_g1_i1	2.96286	7.02e-09	1.05e-07	-	-	-
TR27874|c0_g1_i1	2.10668	7.08e-09	1.05e-07	-	-	-
TR23364|c0_g1_i1	2.68162	7.21e-09	1.07e-07	A4IGL3	Lysosome-associated membrane glycoprotein 5	2e-15
TR12591|c0_g1_i1	3.09129	7.32e-09	1.09e-07	-	-	-
TR13249|c0_g1_i1	2.14652	7.48e-09	1.11e-07	Q15652	Probable JmjC domain-containing histone demethylation protein 2C	4e-44
TR7976|c0_g1_i1	5.69022	7.55e-09	1.12e-07	-	-	-
TR20169|c0_g1_i1	4.9389	7.57e-09	1.12e-07	-	-	-
TR20797|c0_g1_i1	2.79043	8.07e-09	1.19e-07	A6QQM4	Zinc finger protein 474	1e-49
TR3820|c0_g1_i1	2.1289	8.24e-09	1.21e-07	-	-	-
TR6848|c0_g1_i1	3.4149	8.36e-09	1.22e-07	P08953	Protein toll	3e-08
TR19961|c0_g1_i1	2.3908	8.51e-09	1.24e-07	Q5XIG6	N-acetylgalactosamine kinase	4e-120
TR13375|c0_g1_i1	3.81063	8.9e-09	1.3e-07	Q7LHG5	Transposon Ty3-I Gag-Pol polyprotein	4e-96
TR16581|c0_g1_i1	2.39867	9.02e-09	1.31e-07	-	-	-
TR12725|c0_g1_i1	2.25304	9.07e-09	1.32e-07	-	-	-
TR11216|c0_g1_i1	2.03023	9.51e-09	1.38e-07	-	-	-
TR259|c0_g1_i1	2.22045	9.95e-09	1.44e-07	-	-	-
TR27734|c0_g1_i1	3.88668	1.02e-08	1.47e-07	-	-	-
TR6087|c0_g1_i1	2.61161	1.04e-08	1.49e-07	-	-	-
TR21834|c0_g1_i1	4.00682	1.05e-08	1.51e-07	-	-	-
TR19365|c0_g1_i1	5.71349	1.06e-08	1.52e-07	-	-	-
TR11240|c0_g1_i1	2.02052	1.06e-08	1.52e-07	-	-	-
TR5059|c0_g1_i1	2.97696	1.06e-08	1.53e-07	-	-	-
TR18388|c0_g1_i1	2.06163	1.11e-08	1.59e-07	UniRef90_UPI00061A0500	PREDICTED titin-like	8e-179
TR20453|c0_g1_i1	5.10434	1.13e-08	1.62e-07	-	-	-
TR12647|c0_g1_i1	2.21859	1.16e-08	1.65e-07	UniRef90_V9IMW3	Putative ranscription factor BCFI	2e-14
TR23296|c0_g1_i1	2.37866	1.16e-08	1.66e-07	O08962	Potassium voltage-gated channel subfamily H member 2	3e-44
TR10707|c0_g1_i1	4.28916	1.18e-08	1.68e-07	P10675	Fasciclin-1	3e-128
TR8632|c0_g1_i1	6.22167	1.19e-08	1.69e-07	-	-	-
TR19361|c0_g1_i1	2.48815	1.21e-08	1.72e-07	Q16974	Calcium-dependent protein kinase C	3e-61
TR27701|c0_g1_i1	2.25845	1.23e-08	1.75e-07	O08762	Neurotrypsin	1e-89
TR4332|c0_g1_i1	2.21691	1.25e-08	1.77e-07	-	-	-
TR12370|c0_g1_i1	2.68307	1.26e-08	1.78e-07	-	-	-
TR1981|c0_g1_i1	2.81399	1.27e-08	1.79e-07	-	-	-
TR18355|c0_g1_i1	2.75981	1.27e-08	1.79e-07	-	-	-
TR25198|c0_g1_i1	3.16798	1.3e-08	1.83e-07	-	-	-
TR6824|c0_g1_i1	5.07153	1.31e-08	1.85e-07	-	-	-
TR22248|c0_g1_i1	6.22777	1.32e-08	1.85e-07	-	-	-
TR3157|c0_g1_i1	2.64629	1.32e-08	1.86e-07	-	-	-
TR27698|c0_g1_i1	5.60006	1.32e-08	1.86e-07	-	-	-
TR7778|c0_g1_i1	2.80214	1.34e-08	1.88e-07	-	-	-
TR20004|c0_g1_i1	2.23764	1.34e-08	1.88e-07	-	-	-
TR27667|c0_g1_i1	2.61984	1.39e-08	1.94e-07	UniRef90_D2K023	Ultrabithorax	6e-70
TR17660|c0_g1_i1	2.50466	1.39e-08	1.95e-07	-	-	-
TR16257|c0_g1_i1	3.08419	1.39e-08	1.95e-07	P82147	Protein lethal(2)essential for life	2e-44
TR5911|c0_g1_i1	2.93733	1.41e-08	1.97e-07	-	-	-
TR6860|c0_g1_i1	2.83592	1.41e-08	1.97e-07	Q99KL7	Ras-related protein Rab-28	5e-50
TR15558|c0_g1_i1	2.41977	1.43e-08	1.99e-07	-	-	-
TR6652|c0_g1_i1	2.04228	1.49e-08	2.07e-07	UniRef90_UPI000258F37F	PREDICTED sialomucin core protein 24-like	6e-19
TR20094|c0_g1_i1	2.19237	1.51e-08	2.09e-07	-	-	-
TR8196|c0_g2_i1	3.60792	1.53e-08	2.12e-07	-	-	-
TR14698|c0_g1_i1	3.97815	1.57e-08	2.16e-07	-	-	-
TR2177|c0_g1_i1	3.67704	1.57e-08	2.17e-07	-	-	-
TR23437|c0_g1_i1	2.08766	1.62e-08	2.23e-07	Q04202	Transposable element Tcb2 transposase	5e-32
TR10910|c0_g1_i1	2.56794	1.71e-08	2.35e-07	-	-	-
TR20495|c0_g1_i1	2.28319	1.75e-08	2.39e-07	-	-	-
TR19810|c0_g1_i1	3.01804	1.75e-08	2.4e-07	UniRef90_UPI00046CF29F	PREDICTED RNA binding protein fox-1 homolog 2	8e-07
TR16768|c0_g1_i1	2.18889	1.83e-08	2.5e-07	-	-	-
TR343|c0_g1_i1	3.88482	1.84e-08	2.51e-07	-	-	-
TR24111|c0_g1_i1	2.20648	1.86e-08	2.53e-07	Q61824	Disintegrin and metalloproteinase domain-containing protein 12	5e-120
TR5783|c0_g1_i1	2.68013	1.94e-08	2.63e-07	-	-	-
TR17414|c0_g1_i1	4.68118	1.97e-08	2.67e-07	-	-	-
TR10136|c0_g1_i1	2.81613	2.01e-08	2.72e-07	-	-	-
TR24106|c0_g1_i1	2.36091	2.04e-08	2.76e-07	Q00805	Protein giant-lens	3e-48
TR24228|c0_g1_i1	6.11317	2.08e-08	2.81e-07	-	-	-
TR17230|c0_g1_i1	3.45985	2.13e-08	2.87e-07	-	-	-
TR19536|c0_g1_i1	5.81122	2.19e-08	2.94e-07	UniRef90_A0A069DZL8	Putative reverse transcriptase (Fragment)	1e-19
TR2284|c0_g1_i1	4.61452	2.2e-08	2.96e-07	-	-	-
TR14665|c0_g1_i1	4.29336	2.21e-08	2.96e-07	P20374	Cytochrome c oxidase subunit 1	3e-69
TR6017|c0_g1_i1	5.09823	2.32e-08	3.11e-07	-	-	-
TR19687|c0_g1_i1	2.87261	2.35e-08	3.14e-07	-	-	-
TR18970|c1_g1_i1	4.03673	2.35e-08	3.14e-07	-	-	-
TR6190|c0_g1_i1	2.13576	2.36e-08	3.15e-07	-	-	-
TR5424|c0_g1_i1	3.33545	1.62e-10	3.15e-07	Q05110	Venom allergen 5	5e-36
TR5617|c0_g1_i1	2.30932	2.41e-08	3.21e-07	Q9Z1T6	1-phosphatidylinositol 3-phosphate 5-kinase	1e-82
TR11534|c0_g1_i1	2.92204	2.49e-08	3.31e-07	-	-	-
TR19650|c0_g1_i1	3.37907	2.51e-08	3.33e-07	-	-	-
TR4554|c0_g1_i1	2.0863	2.57e-08	3.41e-07	-	-	-
TR24258|c0_g1_i1	3.56236	2.69e-08	3.55e-07	-	-	-
TR27559|c0_g1_i1	3.96743	2.71e-08	3.57e-07	-	-	-
TR10087|c0_g1_i1	2.15035	2.7e-08	3.57e-07	-	-	-
TR15735|c0_g1_i1	2.34399	2.7e-08	3.57e-07	Q7KQZ4	Longitudinals lacking protein isoforms A/B/D/L	2e-12
TR20466|c0_g1_i1	6.03489	2.83e-08	3.73e-07	-	-	-
TR18295|c0_g1_i1	4.19233	2.9e-08	3.82e-07	UniRef90_UPI000258E98E	PREDICTED protein toll	7e-15
TR10086|c0_g1_i1	4.62846	2.93e-08	3.85e-07	Q6Q252	Phospholipase A1 1	6e-64
TR11281|c0_g1_i1	2.11849	3.09e-08	4.05e-07	UniRef90_A0A0C9QUT0	Dys_2 protein (Fragment)	3e-15
TR2229|c0_g1_i1	2.64623	3.15e-08	4.12e-07	-	-	-
TR15886|c0_g1_i1	2.08826	3.17e-08	4.14e-07	Q960T2	Synapse-associated protein of 47 kDa	3e-42
TR8985|c0_g1_i1	6.09673	3.19e-08	4.17e-07	-	-	-
TR20313|c0_g1_i1	2.13269	3.51e-08	4.56e-07	Q8N957	Ankyrin repeat and fibronectin type-III domain-containing protein 1	2e-106
TR16466|c0_g1_i1	2.00055	3.53e-08	4.58e-07	-	-	-
TR8125|c0_g1_i1	2.72062	3.63e-08	4.71e-07	-	-	-
TR4988|c0_g1_i1	2.701	3.7e-08	4.8e-07	-	-	-
TR5095|c0_g1_i1	5.43474	3.72e-08	4.81e-07	-	-	-
TR19677|c0_g1_i1	4.14298	3.76e-08	4.87e-07	-	-	-
TR14378|c0_g1_i1	2.44276	3.8e-08	4.92e-07	-	-	-
TR23731|c0_g1_i1	2.24754	3.91e-08	5.05e-07	UniRef90_K7XH94	Chitin binding protein	2e-18
TR4481|c0_g1_i1	3.36165	3.96e-08	5.11e-07	-	-	-
TR903|c0_g1_i1	2.30566	3.97e-08	5.12e-07	O61735	Circadian locomoter output cycles protein kaput	3e-158
TR451|c0_g1_i1	2.65685	3.98e-08	5.13e-07	O15018	PDZ domain-containing protein 2	5e-19
TR4226|c0_g1_i1	6.20606	4.09e-08	5.25e-07	-	-	-
TR11940|c0_g3_i1	3.02288	4.08e-08	5.25e-07	-	-	-
TR26734|c0_g1_i1	2.41409	4.14e-08	5.31e-07	-	-	-
TR10932|c0_g1_i1	5.45123	4.23e-08	5.41e-07	-	-	-
TR2446|c0_g1_i1	3.21453	4.26e-08	5.45e-07	-	-	-
TR25047|c0_g1_i1	3.3551	4.28e-08	5.48e-07	-	-	-
TR7903|c0_g1_i1	2.58419	4.31e-08	5.5e-07	-	-	-
TR7713|c0_g1_i1	2.83791	4.33e-08	5.53e-07	-	-	-
TR18531|c0_g1_i1	4.34349	4.41e-08	5.63e-07	-	-	-
TR16941|c0_g1_i1	4.90403	4.45e-08	5.68e-07	-	-	-
TR739|c0_g1_i1	5.36717	4.56e-08	5.8e-07	P80517	Adult-specific rigid cuticular protein 12.6	2e-06
TR27929|c0_g1_i1	2.28362	4.74e-08	6e-07	Q9UKM9	RNA-binding protein Raly	8e-29
TR4197|c0_g1_i1	2.03449	4.82e-08	6.1e-07	Q24174	Protein abrupt	1e-56
TR1539|c0_g1_i1	2.243	5.38e-08	6.76e-07	-	-	-
TR14358|c0_g1_i1	2.02219	5.42e-08	6.81e-07	P05090	Apolipoprotein D	2e-17
TR2270|c0_g1_i1	2.61694	5.48e-08	6.87e-07	-	-	-
TR17977|c0_g1_i1	5.9255	5.67e-08	7.09e-07	-	-	-
TR15782|c0_g1_i1	4.54119	5.76e-08	7.18e-07	-	-	-
TR5014|c0_g5_i1	2.14728	5.75e-08	7.18e-07	P52167	Transcription factor BCFI	4e-24
TR8289|c1_g1_i1	2.43686	5.84e-08	7.28e-07	-	-	-
TR15793|c0_g1_i1	2.34971	5.88e-08	7.32e-07	-	-	-
TR22712|c0_g1_i1	2.45	6e-08	7.46e-07	-	-	-
TR6521|c0_g1_i1	4.29926	6.03e-08	7.48e-07	-	-	-
TR1471|c0_g1_i1	2.10272	6.16e-08	7.63e-07	-	-	-
TR24470|c0_g1_i1	3.96842	6.56e-08	8.1e-07	-	-	-
TR2045|c0_g1_i1	3.20486	6.58e-08	8.11e-07	-	-	-
TR6822|c0_g1_i1	2.75947	6.82e-08	8.39e-07	-	-	-
TR5296|c0_g1_i1	2.89195	6.81e-08	8.39e-07	-	-	-
TR20068|c0_g1_i1	2.48044	6.81e-08	8.39e-07	-	-	-
TR12793|c0_g1_i1	5.90311	6.92e-08	8.5e-07	Q92192	Actin (Fragment)	2e-63
TR24817|c0_g1_i1	2.17698	7.19e-08	8.8e-07	Q9VS29	Down syndrome cell adhesion molecule-like protein Dscam2	0.0
TR766|c0_g1_i1	2.31973	7.26e-08	8.87e-07	-	-	-
TR15504|c0_g1_i1	3.62969	7.29e-08	8.91e-07	-	-	-
TR486|c0_g1_i1	2.06768	7.32e-08	8.94e-07	Q12476	Protein AIR2	7e-06
TR13608|c0_g1_i1	2.98224	7.61e-08	9.27e-07	P14296	Arylphorin subunit alpha	3e-127
TR24637|c0_g1_i1	2.30033	7.71e-08	9.39e-07	Q99M80	Receptor-type tyrosine-protein phosphatase T	2e-92
TR6035|c1_g1_i1	2.0085	7.95e-08	9.67e-07	-	-	-
TR19270|c0_g1_i1	2.03119	8.03e-08	9.75e-07	O88831	Calcium/calmodulin-dependent protein kinase kinase 2	3e-97
TR10664|c0_g1_i1	4.83885	8.19e-08	9.94e-07	O16099	Maltase 2	6e-71
TR8998|c0_g1_i1	2.83477	8.19e-08	9.94e-07	UniRef90_UPI000623DBA5	PREDICTED probable ATP-dependent RNA helicase ddx42	2e-115
TR11242|c0_g1_i1	3.10482	8.28e-08	1e-06	-	-	-
TR20632|c0_g1_i1	4.14637	8.52e-08	1.03e-06	-	-	-
TR16066|c0_g1_i1	3.07722	8.64e-08	1.04e-06	-	-	-
TR28|c0_g1_i1	2.44418	8.78e-08	1.05e-06	-	-	-
TR26270|c1_g1_i1	2.06771	8.78e-08	1.05e-06	O14672	Disintegrin and metalloproteinase domain-containing protein 10	0.0
TR23409|c1_g1_i1	2.46507	9.13e-08	1.09e-06	-	-	-
TR9549|c0_g1_i1	3.34497	9.16e-08	1.1e-06	-	-	-
TR3662|c0_g1_i1	3.55653	9.3e-08	1.11e-06	-	-	-
TR8982|c0_g1_i1	5.35658	9.61e-08	1.14e-06	-	-	-
TR27378|c0_g1_i1	2.08534	9.77e-08	1.16e-06	-	-	-
TR736|c0_g1_i1	2.81255	1.02e-07	1.21e-06	UniRef90_UPI000623DEDF	PREDICTED protein escargot-like	5e-63
TR119|c0_g1_i1	2.60604	1.03e-07	1.22e-06	Q5E9N4	Kynurenine/alpha-aminoadipate aminotransferase mitochondrial	2e-118
TR20697|c0_g1_i1	2.50803	1.04e-07	1.23e-06	P82147	Protein lethal(2)essential for life	8e-52
TR24896|c0_g1_i1	2.1289	1.05e-07	1.24e-06	-	-	-
TR2784|c0_g1_i1	6.01545	1.06e-07	1.25e-06	-	-	-
TR1498|c0_g1_i4	3.51959	1.13e-07	1.33e-06	-	-	-
TR18970|c0_g1_i1	2.83775	1.13e-07	1.33e-06	Q964R0	Cytochrome P450 6k1	2e-51
TR6177|c0_g1_i1	2.74744	1.15e-07	1.35e-06	Q24488	Tyrosine-protein kinase transmembrane receptor Ror	4e-95
TR24286|c0_g1_i1	3.97026	1.17e-07	1.37e-06	-	-	-
TR4686|c1_g1_i1	2.333	1.19e-07	1.39e-06	-	-	-
TR19902|c0_g1_i1	5.89469	1.19e-07	1.39e-06	-	-	-
TR18717|c0_g1_i1	2.49106	1.18e-07	1.39e-06	P11584	Integrin beta-PS	0.0
TR6019|c0_g1_i1	3.68585	1.19e-07	1.4e-06	-	-	-
TR1309|c0_g1_i1	2.34341	1.21e-07	1.42e-06	-	-	-
TR18388|c0_g2_i1	2.02356	1.21e-07	1.42e-06	UniRef90_UPI00061A0500	PREDICTED titin-like	0.0
TR24265|c0_g1_i1	2.64984	1.22e-07	1.43e-06	-	-	-
TR236|c0_g1_i1	2.25459	1.23e-07	1.43e-06	-	-	-
TR13231|c0_g1_i1	2.32353	1.27e-07	1.47e-06	Q8IZF0	Sodium leak channel non-selective protein	0.0
TR22503|c0_g1_i1	2.25386	1.29e-07	1.5e-06	-	-	-
TR19965|c0_g1_i1	2.24228	1.3e-07	1.51e-06	-	-	-
TR26873|c0_g1_i1	5.33533	1.3e-07	1.51e-06	UniRef90_UPI000623FB4F	PREDICTED high mobility group nucleosome-binding domain-containing protein 5-like	7e-15
TR20969|c0_g1_i1	3.16093	1.32e-07	1.53e-06	-	-	-
TR2467|c0_g1_i1	2.27274	1.33e-07	1.54e-06	-	-	-
TR17060|c0_g1_i1	2.01288	1.34e-07	1.55e-06	-	-	-
TR1595|c0_g1_i1	2.01373	1.35e-07	1.56e-06	-	-	-
TR20131|c0_g1_i1	3.2574	1.37e-07	1.58e-06	P0C6F1	Dynein heavy chain 2 axonemal	2e-33
TR479|c0_g1_i1	2.34721	1.38e-07	1.6e-06	-	-	-
TR7249|c0_g1_i1	3.3047	1.45e-07	1.66e-06	Q9MBF8	Dynein-1-beta heavy chain flagellar inner arm I1 complex	5e-12
TR21436|c0_g1_i1	2.79628	1.47e-07	1.69e-06	-	-	-
TR18762|c0_g1_i1	2.37833	1.48e-07	1.69e-06	P29617	Homeobox protein prospero	3e-102
TR9733|c0_g1_i1	2.33221	1.5e-07	1.71e-06	-	-	-
TR27475|c0_g1_i1	2.09398	1.51e-07	1.72e-06	Q9HCK4	Roundabout homolog 2	0.0
TR16831|c0_g1_i1	2.46185	1.55e-07	1.76e-06	-	-	-
TR5232|c0_g1_i1	2.30168	1.57e-07	1.78e-06	Q9NUQ9	Protein FAM49B	2e-121
TR2857|c0_g1_i1	4.87235	1.62e-07	1.84e-06	-	-	-
TR11940|c0_g1_i1	2.37889	1.62e-07	1.84e-06	-	-	-
TR3979|c0_g3_i1	2.39457	1.64e-07	1.85e-06	-	-	-
TR25405|c0_g1_i1	2.68312	1.65e-07	1.87e-06	P10675	Fasciclin-1	9e-70
TR9107|c0_g1_i1	3.16864	1.67e-07	1.89e-06	UniRef90_UPI000619DE81	PREDICTED interaptin-like	4e-30
TR5825|c0_g1_i1	2.56261	1.69e-07	1.9e-06	-	-	-
TR5492|c0_g1_i1	2.1105	1.68e-07	1.9e-06	-	-	-
TR9039|c1_g1_i1	2.03378	1.74e-07	1.95e-06	-	-	-
TR3263|c0_g1_i1	2.2372	1.75e-07	1.97e-06	-	-	-
TR22815|c0_g1_i1	3.19044	1.78e-07	2e-06	-	-	-
TR3212|c0_g1_i1	3.1274	1.8e-07	2.02e-06	Q17PR1	Zinc finger protein jing homolog	7e-45
TR7262|c0_g1_i1	2.22067	1.85e-07	2.07e-06	-	-	-
TR24369|c0_g1_i1	3.9984	1.86e-07	2.08e-06	-	-	-
TR22553|c0_g1_i1	2.63001	1.86e-07	2.08e-06	-	-	-
TR23727|c0_g1_i1	2.12013	1.9e-07	2.12e-06	Q5YLM1	Sn1-specific diacylglycerol lipase alpha	1e-174
TR23142|c1_g1_i1	2.10381	1.93e-07	2.14e-06	Q61555	Fibrillin-2	0.0
TR26430|c0_g1_i1	2.04327	1.94e-07	2.15e-06	-	-	-
TR26135|c0_g1_i1	3.89288	2.01e-07	2.22e-06	-	-	-
TR16837|c0_g1_i1	2.18578	2.02e-07	2.24e-06	-	-	-
TR14167|c0_g1_i1	2.20186	2.07e-07	2.29e-06	-	-	-
TR10418|c0_g1_i1	4.42197	2.09e-07	2.31e-06	P90689	Actin	3e-15
TR21122|c0_g1_i1	3.82997	2.36e-07	2.58e-06	-	-	-
TR15660|c0_g4_i1	2.76508	2.36e-07	2.58e-06	-	-	-
TR13973|c0_g1_i1	4.18593	2.41e-07	2.63e-06	-	-	-
TR228|c0_g1_i1	4.82214	2.42e-07	2.64e-06	Q91XQ0	Dynein heavy chain 8 axonemal	6e-178
TR11954|c0_g1_i1	3.33338	2.43e-07	2.65e-06	-	-	-
TR11952|c1_g1_i1	3.63416	2.45e-07	2.66e-06	-	-	-
TR22514|c0_g1_i1	2.2727	2.5e-07	2.71e-06	-	-	-
TR4681|c0_g1_i1	2.31257	2.57e-07	2.79e-06	P0C1Z2	Citrate synthase mitochondrial	6e-75
TR27693|c0_g1_i1	5.71955	2.62e-07	2.84e-06	-	-	-
TR9656|c0_g1_i1	4.77725	2.64e-07	2.85e-06	-	-	-
TR20238|c0_g1_i1	2.3409	2.67e-07	2.88e-06	B0WC46	Facilitated trehalose transporter Tret1	6e-06
TR21999|c0_g1_i1	3.3242	2.7e-07	2.91e-06	-	-	-
TR26441|c0_g1_i1	2.78342	2.74e-07	2.95e-06	-	-	-
TR24148|c0_g1_i1	2.15087	2.75e-07	2.96e-06	UniRef90_UPI00021A8305	PREDICTED LOW QUALITY PROTEIN DC-STAMP domain-containing protein 1	5e-40
TR3258|c0_g1_i1	2.00365	2.76e-07	2.97e-06	-	-	-
TR18356|c0_g1_i1	2.28445	2.83e-07	3.04e-06	-	-	-
TR18518|c0_g1_i1	2.55831	3e-07	3.21e-06	P55042	GTP-binding protein RAD	3e-34
TR6823|c0_g1_i1	2.64295	3.01e-07	3.22e-06	-	-	-
TR13412|c0_g1_i1	2.24488	3.02e-07	3.22e-06	-	-	-
TR3532|c0_g1_i1	3.27094	3.03e-07	3.23e-06	Q9VXY2	MAP kinase-activating death domain protein	2e-118
TR282|c0_g1_i1	3.04563	3.05e-07	3.26e-06	-	PREDICTED titin-like	-
TR27006|c0_g1_i1	2.54754	3.07e-07	3.27e-06	-	-	-
TR14295|c0_g1_i1	2.52132	3.09e-07	3.29e-06	-	-	-
TR11185|c0_g1_i1	2.2649	3.11e-07	3.31e-06	-	-	-
TR23381|c0_g1_i1	3.67929	3.15e-07	3.35e-06	-	-	-
TR6038|c0_g1_i1	2.56198	3.31e-07	3.51e-06	P21519	Neurogenic protein mastermind	1e-12
TR25840|c0_g1_i1	2.29542	3.41e-07	3.59e-06	-	-	-
TR12092|c0_g1_i1	3.00574	3.42e-07	3.6e-06	-	-	-
TR11486|c0_g2_i1	2.23375	3.43e-07	3.61e-06	-	-	-
TR24677|c0_g1_i1	2.21998	3.54e-07	3.72e-06	Q9D9B4	Leucine-rich repeat-containing protein C10orf11 homolog	9e-52
TR20196|c0_g1_i1	2.1063	3.56e-07	3.74e-06	-	-	-
TR12529|c0_g1_i1	2.91126	3.61e-07	3.79e-06	Q9JIL5	Tubby-related protein 4	2e-43
TR17123|c0_g1_i1	2.26524	3.62e-07	3.81e-06	Q9U3V5	Protein tiptop	2e-48
TR1498|c0_g1_i2	3.27436	3.65e-07	3.83e-06	-	-	-
TR9521|c0_g1_i1	4.03467	3.7e-07	3.87e-06	-	-	-
TR13209|c0_g1_i1	2.16811	3.69e-07	3.87e-06	UniRef90_UPI0003DF6981	PREDICTED girdin-like isoform X1	3e-70
TR4919|c0_g1_i1	4.49058	3.91e-07	4.08e-06	Q99315	Transposon Ty3-G Gag-Pol polyprotein	1e-25
TR9089|c0_g1_i1	2.07123	4.17e-07	4.33e-06	-	-	-
TR9430|c0_g1_i1	3.47939	4.26e-07	4.41e-06	Q03720	Calcium-activated potassium channel slowpoke	7e-168
TR20751|c0_g1_i1	2.10551	4.35e-07	4.5e-06	O16796	Neprilysin-11	1e-33
TR1589|c0_g1_i1	2.90413	4.46e-07	4.61e-06	-	-	-
TR26370|c0_g1_i1	2.80869	4.51e-07	4.66e-06	-	-	-
TR15349|c0_g1_i1	3.3187	4.53e-07	4.67e-06	-	-	-
TR19453|c1_g1_i1	2.91592	4.71e-07	4.84e-06	-	-	-
TR14066|c0_g1_i1	2.55262	4.83e-07	4.95e-06	Q64674	Spermidine synthase	7e-129
TR87|c2_g1_i1	2.3473	5.03e-07	5.15e-06	-	-	-
TR9525|c0_g1_i1	3.00303	5.04e-07	5.16e-06	-	-	-
TR6929|c0_g1_i1	2.20215	5.2e-07	5.3e-06	Q9V3X5	Transmembrane and TPR repeat-containing protein CG4341	9e-120
TR20903|c0_g1_i1	2.44557	5.26e-07	5.36e-06	-	-	-
TR8978|c0_g1_i1	5.40913	5.72e-07	5.79e-06	Q9VYY4	Cytochrome P450 4g15	0.0
TR20235|c0_g1_i1	2.32351	5.74e-07	5.81e-06	D4ADY9	Elongation of very long chain fatty acids protein 7	5e-75
TR27882|c0_g1_i1	4.70201	5.87e-07	5.92e-06	-	-	-
TR32|c0_g1_i1	5.66224	5.89e-07	5.94e-06	-	-	-
TR26706|c0_g1_i1	3.70388	5.92e-07	5.96e-06	-	-	-
TR1931|c0_g1_i1	2.21152	6.09e-07	6.12e-06	-	-	-
TR2967|c0_g1_i1	2.11897	6.11e-07	6.13e-06	-	-	-
TR16080|c0_g1_i1	3.61357	6.14e-07	6.15e-06	-	-	-
TR15660|c0_g2_i1	2.91239	6.13e-07	6.15e-06	-	-	-
TR19453|c1_g2_i1	2.92751	6.18e-07	6.2e-06	-	-	-
TR20047|c0_g1_i1	2.59134	6.25e-07	6.26e-06	-	-	-
TR17163|c0_g1_i1	2.70997	6.39e-07	6.39e-06	Q9TU53	Cubilin	5e-64
TR3412|c0_g1_i1	2.00711	6.82e-07	6.8e-06	-	-	-
TR2746|c0_g1_i1	2.05845	6.84e-07	6.81e-06	-	-	-
TR27456|c0_g1_i1	2.22117	7.19e-07	7.14e-06	P39087	Glutamate receptor ionotropic kainate 2	2e-159
TR1207|c0_g1_i1	2.30775	7.21e-07	7.15e-06	-	-	-
TR14740|c0_g1_i1	2.15136	7.23e-07	7.16e-06	Q90844	Follistatin	3e-49
TR2263|c0_g1_i1	2.13595	7.24e-07	7.16e-06	Q920G0	Src kinase-associated phosphoprotein 2	6e-09
TR2208|c0_g1_i1	2.52489	7.28e-07	7.2e-06	-	-	-
TR12108|c0_g1_i1	5.60647	7.3e-07	7.21e-06	-	-	-
TR22517|c0_g1_i1	2.11577	7.32e-07	7.23e-06	-	-	-
TR8760|c0_g4_i1	2.57994	7.32e-07	7.23e-06	Q8SY41	Breast carcinoma-amplified sequence 3 homolog	0.0
TR4384|c0_g1_i1	3.39894	7.45e-07	7.34e-06	Q7T0Y4	Dynein regulatory complex protein 1	6e-20
TR8752|c0_g1_i1	2.50083	7.49e-07	7.37e-06	-	-	-
TR10893|c0_g1_i1	3.50574	7.49e-07	7.37e-06	-	-	-
TR18925|c1_g1_i1	3.98555	7.53e-07	7.4e-06	-	-	-
TR15397|c0_g1_i1	3.12266	7.61e-07	7.47e-06	-	-	-
TR8330|c0_g1_i1	3.16909	7.71e-07	7.55e-06	-	-	-
TR11691|c0_g1_i1	2.60044	7.81e-07	7.63e-06	-	-	-
TR18925|c2_g1_i1	4.07194	7.82e-07	7.64e-06	-	-	-
TR5656|c0_g1_i1	2.19115	7.97e-07	7.79e-06	-	-	-
TR23455|c0_g1_i1	3.35819	8.08e-07	7.88e-06	-	-	-
TR16836|c0_g1_i1	2.99441	8.19e-07	7.97e-06	Q9WU02	Vasopressin V1b receptor	1e-51
TR25799|c0_g1_i1	2.56526	8.37e-07	8.14e-06	-	-	-
TR18970|c2_g1_i1	2.60724	8.38e-07	8.14e-06	Q9VMT6	Probable cytochrome P450 28d2	6e-27
TR16806|c0_g1_i1	4.58053	8.58e-07	8.33e-06	-	-	-
TR3895|c0_g1_i1	2.94388	8.65e-07	8.39e-06	-	-	-
TR16737|c0_g1_i1	2.08109	8.67e-07	8.4e-06	-	-	-
TR17608|c0_g1_i1	3.09971	8.84e-07	8.56e-06	-	-	-
TR6663|c0_g1_i1	4.21584	8.97e-07	8.66e-06	-	-	-
TR26720|c0_g1_i1	2.47235	9.02e-07	8.7e-06	-	-	-
TR16934|c1_g1_i1	2.13234	9.11e-07	8.78e-06	P91660	Probable multidrug resistance-associated protein lethal(2)03659	5e-60
TR27863|c0_g1_i1	5.59449	9.53e-07	9.16e-06	-	-	-
TR19097|c2_g1_i1	2.27144	9.64e-07	9.26e-06	-	PREDICTED histone-lysine N-methyltransferase SETMAR-like	-
TR8000|c0_g1_i1	2.60146	1.02e-06	9.72e-06	-	-	-
TR19135|c1_g1_i1	2.64645	1.02e-06	9.79e-06	A0AUS0	WD repeat SAM and U-box domain-containing protein 1	7e-68
TR8579|c0_g1_i1	3.32266	1.03e-06	9.84e-06	-	-	-

## Sheet: Suppl_Table_S2_Down_regulated_D
Diapause in a tropical oil-collecting bee: Molecular basis unveiled by RNA-Seq. (BMC Genomics)
Priscila Karla F. Santos a,*, Natalia de Souza Araujo a, Elaine Françoso a, Alexandre Rizzo Zuntini b, Maria Cristina Arias a,*
a Universidade de São Paulo, Instituto de Biociências – Departamento de Genética e Biologia Evolutiva. Room 320. Rua do Matão, 277 – Cidade Universitária – São Paulo – SP, Zip Code: 05508-090, Brazil
b Departamento de Biologia Vegetal, Instituto de Biologia, Universidade Estadual de Campinas, Rua Monteiro Lobato 255, Barão Geraldo, CEP 13083-970, Campinas, SP, Brazil.
* Corresponding authors: P.K.F. Santos, pkfsantos@usp.br; M.C. Arias, mcarias@ib.usp.br
Table S2. Transcripts down-regulated verified in Tetrapedia diversipes diapause. Transcripts are organized according to their differentially expressed adjusted p-value (padj)
Down_Diapause	log2FoldChange	pvalue	padj	HitAccession (SwissPro or UniRef)	Description	E-value
TR20586|c0_g1_i1	-17.1106	4.82e-231	1.3e-226	-	-	-
TR3264|c0_g1_i1	-13.0523	1.74e-197	2.34e-193	P45589	Flexible cuticle protein 12	2e-18
TR924|c0_g1_i1	-15.6795	1.65e-188	1.48e-184	-	-	-
TR9589|c0_g1_i1	-14.4422	4.46e-170	3e-166	-	-	-
TR9559|c0_g1_i1	-9.06918	1.42e-143	7.63e-140	Q8CHS4	PI-PLC X domain-containing protein 1	7e-19
TR1317|c0_g1_i1	-9.97619	2.05e-142	9.19e-139	P29786	Trypsin 3A1	1e-45
TR24512|c0_g1_i1	-13.0108	6.81e-130	2.62e-126	P17439	Glucosylceramidase	6e-113
TR396|c0_g1_i1	-10.9868	4.27e-124	1.44e-120	Q12719	Laccase-4	7e-51
TR2432|c0_g1_i1	-13.4889	4.41e-116	1.32e-112	P79345	Epididymal secretory protein E1	3e-15
TR3205|c1_g1_i1	-10.6048	2.13e-115	5.73e-112	Q7M4F4	Endocuticle structural glycoprotein SgAbd-1	7e-24
TR14201|c0_g1_i1	-13.1165	5.33e-103	1.3e-99	P35779	Venom allergen 3	2e-44
TR12531|c0_g1_i1	-5.8387	4.46e-91	1e-87	Q9Y2S2	Lambda-crystallin homolog	7e-108
TR15010|c0_g1_i1	-6.04247	6e-89	1.24e-85	Q6AZW2	Alcohol dehydrogenase NADP( ) A	1e-93
TR25227|c0_g1_i1	-14.6757	4.91e-85	9.45e-82	-	-	-
TR16|c0_g1_i1	-9.42239	2.67e-83	4.79e-80	UniRef90_UPI0003DE8946	PREDICTED protein G12-like isoform X1	9e-53
TR115|c0_g1_i1	-13.3467	3.42e-83	5.76e-80	O46108	Lipase 3	2e-90
TR18890|c1_g1_i1	-11.0065	1.78e-79	2.82e-76	-	-	-
TR16|c0_g2_i1	-9.00479	2.02e-79	3.02e-76	UniRef90_UPI0003DE8946	PREDICTED protein G12-like isoform X1	2e-53
TR2237|c0_g1_i1	-11.3863	7.65e-78	1.08e-74	Q01158	Luciferin 4-monooxygenase	4e-69
TR9470|c0_g1_i1	-11.8549	4.16e-77	5.6e-74	P81399	Fatty acid-binding protein 1 liver	5e-07
TR14082|c0_g1_i1	-15.0697	1.68e-76	2.15e-73	-	-	-
TR18715|c2_g1_i1	-15.2754	1.93e-75	2.37e-72	P91745	Peritrophin-48	3e-09
TR23342|c0_g1_i1	-15.2059	1.23e-73	1.44e-70	-	-	-
TR10541|c0_g1_i1	-13.7643	1.12e-71	1.2e-68	P54627	Trypsin epsilon	3e-40
TR1248|c0_g1_i1	-15.0946	3.05e-67	3.16e-64	P35035	Trypsin-1	4e-60
TR19701|c0_g1_i1	-4.76104	2.15e-66	2.15e-63	Q64374	Regucalcin	6e-61
TR20617|c0_g1_i1	-12.2808	1.62e-65	1.56e-62	P35778	Venom allergen 3	4e-45
TR13928|c0_g1_i1	-6.20274	2.98e-65	2.77e-62	A5LGM7	Facilitated trehalose transporter Tret1	6e-91
TR6287|c0_g1_i1	-5.38503	1.11e-64	9.97e-62	-	-	-
TR7814|c0_g1_i1	-9.0224	2.04e-64	1.77e-61	UniRef90_UPI0003DE8946	PREDICTED protein G12-like isoform X1	2e-32
TR6165|c0_g1_i1	-12.9354	2.31e-62	1.95e-59	A8XWX5	Chondroitin proteoglycan 2	1e-07
TR303|c0_g1_i1	-14.4024	2.88e-59	2.22e-56	-	-	-
TR22695|c0_g1_i1	-12.8279	2.87e-59	2.22e-56	-	-	-
TR18715|c1_g1_i1	-13.951	7.78e-59	5.82e-56	-	-	-
TR17187|c0_g1_i1	-3.98574	2.87e-57	2.03e-54	Q7Q6A7	Kynurenine 3-monooxygenase	4e-175
TR24200|c0_g1_i1	-7.96596	3.73e-57	2.58e-54	P35778	Venom allergen 3	4e-42
TR10667|c0_g1_i1	-5.61121	7.95e-57	5.35e-54	O05389	Uncharacterized oxidoreductase YrbE	9e-27
TR6217|c0_g1_i1	-9.94624	1.72e-56	1.13e-53	-	-	-
TR23887|c0_g1_i1	-5.5968	5.56e-56	3.56e-53	UniRef90_UPI00021A87A1	PREDICTED trans-1 2-dihydrobenzene-1 2-diol dehydrogenase-like	2e-52
TR23672|c0_g1_i1	-6.40852	2.86e-53	1.75e-50	Q8N5Z0	Kynurenine/alpha-aminoadipate aminotransferase mitochondrial	1e-111
TR24198|c0_g1_i1	-9.6431	2.52e-52	1.48e-49	-	-	-
TR14026|c0_g1_i1	-4.23126	1.46e-51	8.35e-49	P80147	4-aminobutyrate aminotransferase mitochondrial	0.0
TR24492|c0_g1_i1	-4.78357	4.16e-51	2.33e-48	P07943	Aldose reductase	6e-118
TR12042|c0_g1_i1	-7.01458	9.63e-51	5.29e-48	P91887	Aminopeptidase N	9e-61
TR1329|c0_g1_i1	-7.61733	2.38e-49	1.26e-46	O75897	Sulfotransferase 1C4	1e-47
TR20665|c0_g1_i1	-6.17257	5.53e-49	2.81e-46	Q7M4F4	Endocuticle structural glycoprotein SgAbd-1	6e-24
TR696|c0_g1_i1	-5.76584	2.73e-48	1.33e-45	-	-	-
TR24141|c0_g1_i1	-4.81813	1.11e-47	5.25e-45	O43808	Peroxisomal membrane protein PMP34	4e-84
TR19118|c0_g1_i1	-4.96232	5.31e-47	2.47e-44	P19096	Fatty acid synthase	0.0
TR542|c0_g1_i1	-13.2504	9.37e-47	4.28e-44	O16099	Maltase 2	3e-172
TR1018|c0_g1_i1	-4.3581	2.25e-46	1.01e-43	O05389	Uncharacterized oxidoreductase YrbE	3e-40
TR13760|c0_g1_i1	-6.90762	5.53e-46	2.44e-43	Q9QZW9	Motor neuron and pancreas homeobox protein 1	1e-36
TR4050|c0_g1_i1	-5.44778	7.13e-46	3.1e-43	-	-	-
TR1748|c0_g1_i1	-4.34245	1.35e-45	5.79e-43	Q9CW42	Mitochondrial amidoxime-reducing component 1	8e-45
TR1052|c0_g1_i1	-4.06774	2.33e-44	9.81e-42	-	-	-
TR15018|c0_g1_i1	-11.6811	4.19e-44	1.74e-41	P35778	Venom allergen 3	8e-24
TR125|c0_g1_i1	-7.41059	1.39e-43	5.69e-41	-	-	-
TR7130|c0_g1_i1	-5.3408	1.93e-42	7.65e-40	Q7KSC4	Mitochondrial pyruvate carrier 1	7e-43
TR3596|c0_g1_i1	-4.57171	1.08e-41	4.09e-39	Q7T3H9	Putative hydroxypyruvate isomerase	8e-83
TR18715|c0_g1_i1	-12.1934	1.49e-41	5.56e-39	-	-	-
TR557|c0_g1_i1	-12.3202	1.57e-41	5.8e-39	-	-	-
TR24208|c0_g1_i1	-5.15744	2.47e-41	8.98e-39	P46437	Glutathione S-transferase	2e-46
TR21328|c0_g1_i1	-6.80922	4.07e-41	1.46e-38	O57579	Aminopeptidase N	8e-86
TR283|c0_g1_i1	-5.17613	5.18e-41	1.83e-38	-	-	-
TR27893|c0_g1_i1	-3.78002	6.35e-41	2.19e-38	A8E657	Alpha-aminoadipic semialdehyde synthase mitochondrial	0.0
TR12445|c0_g1_i1	-7.09357	6.27e-41	2.19e-38	-	-	-
TR8821|c0_g1_i1	-4.36221	2.25e-40	7.4e-38	Q9D4D4	Transketolase-like protein 2	0.0
TR8429|c0_g1_i1	-10.845	2.93e-40	9.5e-38	-	-	-
TR12184|c0_g1_i1	-6.90611	1.56e-39	4.94e-37	-	-	-
TR23605|c0_g1_i1	-6.11044	4.14e-39	1.28e-36	Q8VCW8	Acyl-CoA synthetase family member 2 mitochondrial	1e-142
TR1423|c0_g1_i1	-6.50597	4.32e-39	1.32e-36	Q7M4F4	Endocuticle structural glycoprotein SgAbd-1	2e-25
TR17217|c0_g1_i1	-11.9255	4.9e-39	1.48e-36	P91745	Peritrophin-48	9e-07
TR10338|c0_g1_i1	-3.50877	2.1e-38	6.29e-36	P83851	Inosine-uridine preferring nucleoside hydrolase	3e-32
TR23879|c0_g1_i1	-6.11291	3.18e-38	9.41e-36	Q4V8T0	Inositol oxygenase	5e-114
TR26382|c0_g1_i1	-6.0915	3.47e-38	1.02e-35	-	-	-
TR19865|c0_g1_i1	-5.30852	4.53e-38	1.31e-35	-	-	-
TR12829|c0_g1_i1	-7.06854	5.13e-38	1.47e-35	-	-	-
TR14173|c0_g1_i1	-4.92019	2.63e-37	7.31e-35	Q17QK8	Sepiapterin reductase	2e-40
TR13313|c0_g1_i1	-8.27454	3.25e-37	8.93e-35	Q17058	Alpha-glucosidase	0.0
TR20936|c0_g2_i1	-9.56076	1.9e-36	5.1e-34	-	-	-
TR23448|c0_g1_i1	-5.486	2.21e-36	5.88e-34	Q5RDY1	N-acetylneuraminate lyase	1e-49
TR20939|c0_g1_i1	-4.21516	2.95e-36	7.79e-34	Q3ULJ0	Glycerol-3-phosphate dehydrogenase 1-like protein	1e-19
TR315|c0_g1_i1	-5.32947	3.91e-36	1.02e-33	Q9QXA6	b(0 )-type amino acid transporter 1	9e-112
TR18856|c0_g1_i1	-3.93067	1.24e-35	3.19e-33	Q9H7F0	Probable cation-transporting ATPase 13A3	0.0
TR16607|c0_g1_i1	-6.89344	1.34e-35	3.39e-33	-	-	-
TR362|c0_g1_i1	-3.57675	1.55e-35	3.9e-33	P55096	ATP-binding cassette sub-family D member 3	0.0
TR10990|c0_g1_i1	-5.98002	2.81e-35	7.01e-33	Q9V3W6	Innexin inx7	6e-96
TR4917|c0_g1_i1	-3.59162	3.53e-35	8.73e-33	P12646	Glucose-6-phosphate 1-dehydrogenase	0.0
TR27653|c0_g1_i1	-4.74171	4.05e-35	9.93e-33	Q7KML2	Probable peroxisomal acyl-coenzyme A oxidase 1	0.0
TR22069|c0_g1_i1	-7.10075	1.32e-34	3.2e-32	-	-	-
TR9540|c0_g1_i1	-2.9907	2.11e-34	5.07e-32	Q9W0H3	Lipid droplet-associated hydrolase	1e-78
TR5611|c0_g1_i1	-4.97823	6.26e-34	1.49e-31	P42281	Acyl-CoA-binding protein homolog	9e-26
TR19158|c0_g1_i1	-4.35504	9.47e-34	2.22e-31	Q54LN4	Gamma-glutamyl hydrolase A	4e-68
TR14636|c0_g1_i1	-7.65432	1.19e-33	2.76e-31	B0WC46	Facilitated trehalose transporter Tret1	1e-80
TR7123|c0_g1_i1	-3.92778	1.98e-33	4.52e-31	-	-	-
TR10482|c0_g1_i1	-5.2221	3.1e-33	6.91e-31	-	-	-
TR18740|c0_g1_i1	-3.5393	4.44e-33	9.73e-31	Q68F62	Mpv17-like protein	2e-14
TR2412|c0_g1_i1	-9.38983	4.86e-33	1.05e-30	-	-	-
TR4577|c0_g1_i1	-4.96057	5.3e-33	1.13e-30	-	-	-
TR17478|c0_g1_i1	-9.23551	5.31e-33	1.13e-30	-	-	-
TR15964|c0_g1_i1	-4.95399	8.87e-33	1.87e-30	Q9NHW7	Aquaporin AQPAe.a	3e-46
TR20522|c0_g1_i1	-4.65558	9.96e-33	2.08e-30	-	-	-
TR11069|c0_g1_i1	-4.17262	1.56e-32	3.23e-30	-	-	-
TR13721|c0_g1_i1	-4.49399	3.14e-32	6.46e-30	Q71RS6	Sodium/potassium/calcium exchanger 5	6e-97
TR27128|c0_g1_i1	-3.712	4.76e-32	9.71e-30	-	-	-
TR5820|c1_g1_i1	-11.1158	1.09e-31	2.21e-29	-	-	-
TR18928|c0_g1_i1	-6.0421	1.19e-31	2.39e-29	-	-	-
TR13273|c0_g1_i1	-3.41194	2.74e-31	5.43e-29	Q4R4P4	Fatty acid 2-hydroxylase	4e-70
TR18741|c0_g1_i1	-6.55108	3.61e-31	7.1e-29	P11438	Lysosome-associated membrane glycoprotein 1	2e-06
TR6658|c0_g1_i1	-4.22257	4.57e-31	8.91e-29	P38060	Hydroxymethylglutaryl-CoA lyase mitochondrial	5e-117
TR19214|c0_g1_i1	-3.40535	5.53e-31	1.06e-28	Q7ZVF3	Succinate dehydrogenase ubiquinone flavoprotein subunit mitochondrial	0.0
TR4601|c0_g1_i1	-4.06112	7.47e-31	1.43e-28	P52899	Probable pyruvate dehydrogenase E1 component subunit alpha mitochondrial	7e-175
TR598|c0_g1_i1	-6.30871	1.18e-30	2.2e-28	Q7RTY1	Monocarboxylate transporter 9	1e-14
TR16214|c0_g1_i1	-3.55966	1.24e-30	2.3e-28	Q8VH49	HIG1 domain family member 1A mitochondrial	1e-09
TR18783|c0_g1_i1	-4.95281	1.6e-30	2.95e-28	Q63886	UDP-glucuronosyltransferase 1-1	1e-56
TR27464|c0_g1_i1	-5.89704	4.55e-30	8.11e-28	Q13231	Chitotriosidase-1	2e-91
TR72|c0_g1_i1	-7.96752	4.85e-30	8.6e-28	-	-	-
TR1546|c0_g1_i1	-5.45297	8.26e-30	1.45e-27	O95563	Mitochondrial pyruvate carrier 2	2e-33
TR19731|c0_g1_i1	-4.10934	9.84e-30	1.7e-27	Q86WA9	Sodium-independent sulfate anion transporter	5e-108
TR9349|c0_g1_i1	-3.47515	1.23e-29	2.1e-27	O18598	Glutathione S-transferase	2e-60
TR18984|c0_g1_i1	-3.36807	3.17e-29	5.33e-27	Q8MQS8	Venom serine protease 34	4e-120
TR4649|c0_g1_i1	-3.22562	3.91e-29	6.55e-27	Q6XHI1	Thioredoxin-2	1e-33
TR9573|c0_g1_i1	-4.29136	6.37e-29	1.06e-26	Q9UA35	Solute carrier family 28 member 3	5e-113
TR16275|c0_g1_i1	-8.67006	1.04e-28	1.7e-26	P00769	Chymotrypsin-2	1e-33
TR15626|c0_g1_i1	-3.34701	1.73e-28	2.8e-26	Q3SZ71	Mitochondrial-processing peptidase subunit beta	0.0
TR24024|c0_g1_i1	-7.08908	2.22e-28	3.56e-26	Q7M4F3	Endocuticle structural glycoprotein SgAbd-2	4e-21
TR737|c0_g1_i1	-3.68809	2.23e-28	3.56e-26	P00125	Cytochrome c1 heme protein mitochondrial	1e-98
TR10339|c0_g1_i1	-5.72029	2.64e-28	4.19e-26	-	-	-
TR13358|c0_g1_i1	-4.59418	2.76e-28	4.32e-26	Q4P9K9	Chitin synthase 8	2e-17
TR19505|c0_g1_i1	-6.27791	3.58e-28	5.54e-26	P91887	Aminopeptidase N	7e-145
TR10560|c0_g1_i1	-2.72266	4.72e-28	7.23e-26	P20374	Cytochrome c oxidase subunit 1	6e-78
TR26347|c0_g1_i1	-3.09867	6.5e-28	9.89e-26	-	-	-
TR24876|c0_g1_i1	-3.64507	7.31e-28	1.11e-25	P91929	NADH dehydrogenase ubiquinone 1 alpha subcomplex subunit 10 mitochondrial	1e-72
TR27683|c0_g2_i1	-6.49888	1.13e-27	1.69e-25	UniRef90_UPI00021A81AF	PREDICTED cuticle protein 18.7-like	3e-26
TR10974|c0_g1_i1	-2.95618	1.22e-27	1.8e-25	P21914	Succinate dehydrogenase ubiquinone iron-sulfur subunit mitochondrial	1e-146
TR14498|c1_g1_i1	-5.92699	1.3e-27	1.91e-25	Q7M4F3	Endocuticle structural glycoprotein SgAbd-2	2e-17
TR4172|c0_g1_i1	-5.17337	1.32e-27	1.93e-25	-	-	-
TR1726|c0_g1_i1	-3.5174	1.46e-27	2.12e-25	-	-	-
TR21134|c0_g1_i1	-7.9445	1.9e-27	2.75e-25	Q7M4F4	Endocuticle structural glycoprotein SgAbd-1	3e-27
TR11239|c0_g1_i1	-4.04329	3.21e-27	4.57e-25	O18598	Glutathione S-transferase	3e-54
TR11920|c0_g1_i1	-3.78272	3.62e-27	5.13e-25	-	-	-
TR22251|c0_g1_i1	-5.32413	3.78e-27	5.33e-25	-	-	-
TR18397|c0_g1_i1	-3.29116	4.7e-27	6.56e-25	Q96RQ3	Methylcrotonoyl-CoA carboxylase subunit alpha mitochondrial	0.0
TR5221|c0_g1_i1	-3.44236	7.43e-27	1.03e-24	Q94920	Voltage-dependent anion-selective channel	6e-120
TR15371|c0_g1_i1	-2.95558	8.07e-27	1.11e-24	Q9U5N1	V-type proton ATPase subunit C	0.0
TR19817|c0_g1_i1	-3.2445	9.67e-27	1.32e-24	UniRef90_UPI000623E2D7	PREDICTED peroxisomal leader peptide-processing protease isoform X1	2e-92
TR13783|c0_g1_i1	-3.07552	1.07e-26	1.46e-24	Q5U2Q3	Ester hydrolase C11orf54 homolog	8e-80
TR2015|c0_g1_i1	-3.89362	1.21e-26	1.64e-24	-	-	-
TR13310|c0_g1_i1	-3.19016	1.4e-26	1.89e-24	Q3ZBY7	Sphingolipid delta(4)-desaturase DES1	8e-139
TR16366|c0_g1_i1	-5.89213	1.94e-26	2.57e-24	-	-	-
TR6052|c0_g1_i1	-6.52571	3.02e-26	3.99e-24	O44390	Acyl-CoA Delta(11) desaturase	5e-133
TR24763|c0_g1_i1	-3.78713	3.21e-26	4.22e-24	O31463	Homocysteine S-methyltransferase YbgG	3e-63
TR20051|c0_g1_i1	-6.00419	3.55e-26	4.64e-24	P18173	Glucose dehydrogenase FAD quinone	2e-135
TR14488|c0_g1_i1	-5.38682	3.6e-26	4.69e-24	-	-	-
TR18097|c0_g1_i1	-5.70071	4.73e-26	6.12e-24	-	-	-
TR3343|c0_g1_i1	-8.45367	4.87e-26	6.27e-24	P42586	Homeobox protein Nkx-2.2	2e-43
TR21398|c0_g1_i1	-4.00149	4.95e-26	6.35e-24	Q13336	Urea transporter 1	2e-25
TR10153|c0_g1_i1	-4.34839	5.99e-26	7.61e-24	-	-	-
TR820|c0_g1_i1	-3.73647	9.89e-26	1.23e-23	-	-	-
TR6594|c0_g1_i1	-4.5516	1.09e-25	1.36e-23	-	-	-
TR983|c0_g1_i1	-3.81611	1.78e-25	2.18e-23	O61367	Arginine kinase	0.0
TR23774|c0_g1_i1	-3.55382	1.99e-25	2.41e-23	Q1HPS0	Myosin regulatory light chain 2	2e-70
TR13578|c0_g1_i1	-7.39111	2.57e-25	3.09e-23	Q5BLY5	Venom acid phosphatase Acph-1	1e-49
TR22611|c0_g1_i1	-6.42819	3.5e-25	4.17e-23	-	-	-
TR5433|c0_g1_i1	-3.36579	3.84e-25	4.56e-23	Q58820	L-sulfolactate dehydrogenase	3e-62
TR11962|c0_g1_i1	-3.45092	4.3e-25	5.08e-23	Q27367	Protein croquemort	4e-92
TR8891|c1_g1_i1	-3.58053	4.52e-25	5.32e-23	-	-	-
TR6103|c0_g1_i1	-4.60495	4.96e-25	5.81e-23	-	-	-
TR24093|c0_g1_i1	-4.99641	5.77e-25	6.72e-23	O95340	Bifunctional 3'-phosphoadenosine 5'-phosphosulfate synthase 2	0.0
TR9362|c0_g1_i1	-5.42629	6.65e-25	7.72e-23	P00038	Cytochrome c	8e-66
TR14417|c0_g1_i1	-3.52114	6.94e-25	8.02e-23	P43125	Protein retinal degeneration B	9e-155
TR13459|c0_g1_i1	-4.23558	7.56e-25	8.7e-23	Q20140	Adenylate kinase isoenzyme 1	6e-59
TR10549|c0_g1_i1	-3.64097	9.34e-25	1.07e-22	Q70UN9	Alcohol dehydrogenase 1	1e-21
TR5418|c0_g1_i1	-2.93687	9.52e-25	1.08e-22	-	-	-
TR19926|c0_g1_i1	-2.93834	1.19e-24	1.34e-22	P52031	Glucose-6-phosphate isomerase	0.0
TR27670|c0_g1_i1	-3.58411	1.98e-24	2.21e-22	Q49SH1	Sodium/potassium/calcium exchanger 5	2e-73
TR24660|c0_g1_i1	-4.44984	2.42e-24	2.69e-22	P91623	GATA-binding factor C	1e-60
TR24350|c0_g1_i1	-3.59898	2.67e-24	2.95e-22	-	-	-
TR3855|c0_g1_i1	-4.54514	2.84e-24	3.12e-22	P34528	Putative serine protease K12H4.7	2e-80
TR5599|c0_g1_i1	-2.90302	3.37e-24	3.69e-22	Q9JLR1	Protein transport protein Sec61 subunit alpha isoform 2	0.0
TR15753|c0_g1_i1	-6.87502	6.97e-24	7.54e-22	-	-	-
TR8905|c0_g1_i1	-3.11227	8.16e-24	8.75e-22	Q9H7F0	Probable cation-transporting ATPase 13A3	0.0
TR19966|c0_g1_i1	-3.26015	8.39e-24	8.96e-22	P62958	Histidine triad nucleotide-binding protein 1	2e-58
TR8320|c0_g1_i1	-3.77875	8.94e-24	9.52e-22	-	-	-
TR14067|c0_g1_i1	-3.73377	1.25e-23	1.32e-21	O62619	Pyruvate kinase	0.0
TR4985|c0_g1_i1	-2.69875	1.52e-23	1.6e-21	Q9VQX4	Nicotinate phosphoribosyltransferase	6e-139
TR3771|c0_g1_i1	-5.03382	1.57e-23	1.64e-21	-	-	-
TR24180|c0_g1_i1	-2.90329	1.97e-23	2.04e-21	Q9VA73	Calcium-binding mitochondrial carrier protein Aralar1	0.0
TR14607|c0_g1_i1	-4.20899	2.67e-23	2.77e-21	Q8CHP8	Phosphoglycolate phosphatase	5e-71
TR13951|c0_g1_i1	-3.25869	2.79e-23	2.88e-21	-	-	-
TR24373|c0_g1_i1	-2.70099	3.73e-23	3.83e-21	P54985	Peptidyl-prolyl cis-trans isomerase	1e-95
TR26853|c0_g1_i1	-3.13078	4.59e-23	4.7e-21	P07919	Cytochrome b-c1 complex subunit 6 mitochondrial	5e-15
TR19074|c0_g1_i1	-4.27474	5.26e-23	5.36e-21	Q9CR62	Mitochondrial 2-oxoglutarate/malate carrier protein	2e-89
TR20289|c0_g1_i1	-2.7035	5.45e-23	5.54e-21	-	-	-
TR16138|c0_g1_i1	-3.33004	5.94e-23	6.01e-21	Q9VW26	Ornithine aminotransferase mitochondrial	0.0
TR23485|c0_g1_i1	-3.97859	8.27e-23	8.31e-21	Q5RAT4	Mitochondrial enolase superfamily member 1	0.0
TR23716|c0_g1_i1	-3.0269	8.39e-23	8.4e-21	P13255	Glycine N-methyltransferase	7e-120
TR19435|c0_g1_i1	-5.18035	8.66e-23	8.64e-21	-	-	-
TR27342|c0_g1_i1	-2.88152	9.05e-23	8.99e-21	Q9D1L0	Coiled-coil-helix-coiled-coil-helix domain-containing protein 2	3e-29
TR22377|c0_g1_i1	-3.98808	1.07e-22	1.06e-20	Q0IEH7	Phosphotriesterase-related protein	2e-119
TR22010|c0_g1_i1	-3.15849	1.13e-22	1.12e-20	Q9D3D9	ATP synthase subunit delta mitochondrial	2e-33
TR25278|c0_g1_i1	-2.37486	1.36e-22	1.34e-20	-	-	-
TR19378|c0_g1_i1	-3.73242	1.44e-22	1.41e-20	P41572	6-phosphogluconate dehydrogenase decarboxylating	0.0
TR752|c0_g1_i1	-3.06186	1.53e-22	1.48e-20	B0S5Y3	Solute carrier family 52 riboflavin transporter member 3-A	1e-76
TR27547|c0_g1_i1	-3.02531	1.76e-22	1.69e-20	Q90512	Dihydrolipoyllysine-residue succinyltransferase component of 2-oxoglutarate dehydrogenase complex mitochondrial (Fragment)	7e-118
TR18516|c0_g1_i1	-8.66759	1.76e-22	1.69e-20	-	-	-
TR2716|c0_g1_i1	-3.09702	1.81e-22	1.74e-20	Q6XUZ5	Isocitrate dehydrogenase NADP cytoplasmic	0.0
TR1256|c0_g1_i1	-3.65559	1.84e-22	1.76e-20	P51659	Peroxisomal multifunctional enzyme type 2	0.0
TR17636|c0_g1_i1	-4.39695	1.86e-22	1.77e-20	-	-	-
TR281|c0_g1_i1	-5.07065	2.07e-22	1.95e-20	-	-	-
TR12609|c0_g1_i1	-3.14657	2.23e-22	2.09e-20	Q5NVR2	Malate dehydrogenase mitochondrial	6e-155
TR24893|c0_g1_i1	-4.38806	2.36e-22	2.21e-20	P31597	Excitatory amino acid transporter 3	7e-89
TR24067|c0_g1_i1	-3.22808	2.4e-22	2.24e-20	Q5R839	Solute carrier family 41 member 1	3e-134
TR7466|c0_g1_i1	-9.75432	2.66e-22	2.46e-20	-	-	-
TR4112|c0_g1_i1	-2.61296	3.05e-22	2.81e-20	-	-	-
TR4402|c0_g1_i1	-2.62656	3.58e-22	3.28e-20	Q9V7D2	V-type proton ATPase subunit D 1	2e-138
TR4035|c0_g1_i1	-6.35027	6.1e-22	5.55e-20	-	-	-
TR20820|c0_g1_i1	-3.36367	6.43e-22	5.83e-20	-	-	-
TR19793|c0_g1_i1	-4.37476	7.12e-22	6.41e-20	-	-	-
TR27354|c0_g1_i1	-2.97225	7.83e-22	7e-20	Q7PQV7	ADP ATP carrier protein 2	6e-180
TR15948|c0_g1_i1	-3.56593	8.3e-22	7.4e-20	-	-	-
TR19950|c1_g1_i1	-6.51735	8.57e-22	7.62e-20	UniRef90_UPI000623C534	PREDICTED protein starmaker-like	8e-11
TR19205|c0_g1_i1	-6.14985	9.75e-22	8.64e-20	UniRef90_UPI00021A81AF	PREDICTED cuticle protein 18.7-like	2e-30
TR4953|c0_g1_i1	-4.17404	1.1e-21	9.7e-20	-	-	-
TR19239|c0_g1_i1	-3.13511	1.23e-21	1.08e-19	Q06055	ATP synthase F(0) complex subunit C2 mitochondrial	1e-21
TR5390|c0_g1_i1	-5.72452	1.25e-21	1.1e-19	-	-	-
TR8819|c0_g1_i1	-3.47141	1.31e-21	1.15e-19	P25286	V-type proton ATPase 116 kDa subunit a isoform 1	0.0
TR1255|c0_g1_i1	-3.50559	1.63e-21	1.42e-19	Q8SPU8	Dehydrogenase/reductase SDR family member 4	6e-74
TR19208|c0_g1_i1	-8.75277	1.7e-21	1.48e-19	-	-	-
TR14052|c0_g1_i1	-4.11146	1.96e-21	1.69e-19	Q61586	Glycerol-3-phosphate acyltransferase 1 mitochondrial	2e-114
TR15533|c0_g1_i1	-8.49848	2.17e-21	1.85e-19	-	-	-
TR12749|c0_g1_i1	-2.83858	2.5e-21	2.12e-19	P35720	Succinate dehydrogenase cytochrome b560 subunit mitochondrial	3e-17
TR19261|c0_g1_i1	-2.5893	2.83e-21	2.39e-19	B4QBN3	Facilitated trehalose transporter Tret1-2 homolog	7e-46
TR17881|c0_g1_i1	-6.98973	3.22e-21	2.7e-19	-	-	-
TR16433|c0_g1_i1	-5.93189	3.57e-21	2.97e-19	P48607	Protein spaetzle	9e-16
TR17470|c0_g1_i1	-2.83195	4.02e-21	3.32e-19	Q0MQD0	NADH dehydrogenase ubiquinone 1 beta subcomplex subunit 3	2e-09
TR20667|c0_g1_i1	-2.81553	4.21e-21	3.47e-19	B4MQT3	Adenylate kinase	3e-118
TR7291|c0_g1_i1	-2.89343	4.8e-21	3.94e-19	Q9XZH6	V-type proton ATPase subunit G	1e-11
TR2541|c0_g1_i1	-7.25628	5.26e-21	4.3e-19	-	-	-
TR15591|c0_g1_i1	-9.47996	5.28e-21	4.31e-19	-	-	-
TR4143|c0_g1_i1	-6.06743	5.84e-21	4.74e-19	-	-	-
TR7414|c0_g1_i1	-3.62908	7.83e-21	6.28e-19	-	-	-
TR14003|c0_g1_i1	-2.77087	8.15e-21	6.52e-19	-	-	-
TR2905|c0_g1_i1	-6.29665	8.98e-21	7.13e-19	-	-	-
TR14100|c0_g1_i1	-2.94498	1.01e-20	8e-19	P31401	V-type proton ATPase subunit B	0.0
TR20249|c0_g1_i1	-3.24016	1.04e-20	8.21e-19	P97355	Spermine synthase	4e-83
TR14737|c0_g1_i1	-3.83665	1.15e-20	9e-19	-	-	-
TR19948|c0_g1_i1	-5.23477	1.19e-20	9.29e-19	-	-	-
TR23358|c0_g1_i1	-3.15597	1.25e-20	9.69e-19	Q7L1I2	Synaptic vesicle glycoprotein 2B	6e-45
TR19786|c0_g1_i1	-4.52565	1.54e-20	1.19e-18	-	-	-
TR13372|c0_g1_i1	-8.34105	1.73e-20	1.33e-18	Q9NHW7	Aquaporin AQPAe.a	1e-40
TR573|c0_g1_i1	-3.92485	1.78e-20	1.35e-18	-	-	-
TR8786|c0_g1_i1	-2.89585	1.82e-20	1.38e-18	Q86WA9	Sodium-independent sulfate anion transporter	4e-112
TR7132|c0_g1_i1	-9.23389	2.21e-20	1.65e-18	-	-	-
TR11960|c0_g1_i1	-3.35098	2.53e-20	1.88e-18	B5X4H8	Riboflavin transporter 2	3e-70
TR11113|c0_g1_i1	-2.54171	2.68e-20	1.98e-18	-	-	-
TR12431|c0_g1_i1	-6.95234	2.78e-20	2.05e-18	-	-	-
TR18844|c0_g1_i1	-2.9062	2.79e-20	2.06e-18	Q4R3Y4	Long-chain fatty acid transport protein 4	0.0
TR26265|c0_g1_i1	-5.04163	2.85e-20	2.09e-18	-	-	-
TR8914|c0_g1_i1	-2.43153	2.88e-20	2.11e-18	Q7M456	Ribonuclease Oy	1e-35
TR328|c0_g1_i1	-3.63016	3.17e-20	2.31e-18	Q3ZCD7	Very-long-chain enoyl-CoA reductase	1e-119
TR13709|c0_g1_i1	-4.74922	3.27e-20	2.38e-18	-	-	-
TR23631|c1_g1_i1	-6.38875	3.58e-20	2.6e-18	-	-	-
TR7301|c1_g1_i1	-5.22819	3.77e-20	2.73e-18	B2D0J5	Venom carboxylesterase-6	2e-177
TR14910|c0_g1_i1	-3.75053	3.87e-20	2.79e-18	-	-	-
TR6039|c0_g1_i1	-2.81575	3.95e-20	2.84e-18	Q5RF00	Aldehyde dehydrogenase mitochondrial	0.0
TR19503|c0_g1_i1	-2.75459	4e-20	2.87e-18	-	-	-
TR9052|c0_g1_i1	-4.70023	4.5e-20	3.21e-18	-	-	-
TR481|c0_g1_i1	-2.65425	5.48e-20	3.87e-18	P31478	V-type proton ATPase subunit F	1e-60
TR5005|c0_g1_i1	-3.8972	5.52e-20	3.89e-18	-	-	-
TR17627|c0_g1_i1	-3.77227	6.11e-20	4.3e-18	UniRef90_UPI0006195D86	PREDICTED orcokinin peptides-like isoform X1	6e-45
TR16659|c0_g1_i1	-4.65351	6.18e-20	4.33e-18	O44252	Protein rolling stone	2e-19
TR27683|c0_g1_i1	-6.04551	6.45e-20	4.51e-18	-	-	-
TR16631|c0_g1_i1	-4.47554	6.58e-20	4.59e-18	P45589	Flexible cuticle protein 12	9e-15
TR6426|c0_g1_i1	-5.61477	7.21e-20	5.02e-18	-	-	-
TR3403|c0_g1_i1	-3.38883	7.64e-20	5.31e-18	Q0II59	Pyridoxal kinase	4e-80
TR3051|c0_g1_i1	-6.84394	8e-20	5.53e-18	Q0Q028	Putative defense protein 3	3e-16
TR7377|c0_g1_i1	-2.68654	8e-20	5.53e-18	Q4R5E2	NADH dehydrogenase ubiquinone 1 alpha subcomplex subunit 2	3e-23
TR13971|c0_g1_i1	-2.91845	9.9e-20	6.78e-18	P16444	Dipeptidase 1	8e-96
TR2310|c0_g1_i1	-3.44026	1.02e-19	6.97e-18	P05202	Aspartate aminotransferase mitochondrial	0.0
TR27372|c0_g1_i1	-2.88722	1.1e-19	7.48e-18	Q24439	ATP synthase subunit O mitochondrial	2e-67
TR5884|c0_g1_i1	-2.85791	1.25e-19	8.45e-18	Q7PWV1	Aquaporin AQPAn.G	5e-81
TR2277|c0_g1_i1	-3.31487	1.38e-19	9.35e-18	Q8IUM7	Neuronal PAS domain-containing protein 4	8e-30
TR15885|c0_g1_i1	-4.29365	1.6e-19	1.08e-17	Q575S8	Cytoglobin-2	2e-17
TR4055|c0_g1_i1	-3.33529	1.63e-19	1.1e-17	Q9I922	Regucalcin	2e-61
TR9781|c0_g1_i1	-3.10388	1.78e-19	1.19e-17	Q9CXR1	Dehydrogenase/reductase SDR family member 7	8e-62
TR15690|c0_g1_i1	-3.05777	1.82e-19	1.22e-17	Q8VEM8	Phosphate carrier protein mitochondrial	5e-142
TR4047|c0_g1_i1	-4.10961	2.19e-19	1.46e-17	Q80ZD3	Sodium-independent sulfate anion transporter	6e-77
TR13858|c0_g1_i1	-2.70148	2.36e-19	1.57e-17	Q05825	ATP synthase subunit beta mitochondrial	0.0
TR26266|c0_g1_i1	-3.3415	2.41e-19	1.59e-17	Q8VCC1	15-hydroxyprostaglandin dehydrogenase NAD( )	5e-23
TR23900|c0_g1_i1	-4.03382	2.9e-19	1.9e-17	-	-	-
TR27289|c2_g1_i1	-5.54558	2.96e-19	1.94e-17	-	-	-
TR23613|c0_g1_i1	-3.06648	3.19e-19	2.09e-17	Q53H47	Histone-lysine N-methyltransferase SETMAR	3e-19
TR21075|c0_g1_i1	-3.45783	3.57e-19	2.31e-17	-	-	-
TR22049|c0_g1_i1	-3.39368	3.56e-19	2.31e-17	-	-	-
TR1035|c0_g1_i1	-3.50397	3.76e-19	2.42e-17	Q9V576	Putative phosphatidate phosphatase	3e-87
TR3267|c0_g1_i1	-2.67931	3.91e-19	2.51e-17	Q9VIZ0	Probable DNA-directed RNA polymerases I and III subunit RPAC2	2e-27
TR3786|c0_g1_i1	-3.92955	4.33e-19	2.77e-17	-	-	-
TR2448|c0_g1_i1	-9.06006	5.36e-19	3.41e-17	-	-	-
TR10016|c0_g1_i1	-2.33786	5.6e-19	3.56e-17	-	-	-
TR10557|c0_g1_i1	-2.90412	5.74e-19	3.64e-17	-	-	-
TR9059|c0_g1_i1	-3.07987	5.78e-19	3.65e-17	P58780	Adenosine deaminase CECR1	7e-128
TR15919|c0_g1_i1	-2.752	6.29e-19	3.96e-17	Q9VCI5	Succinate dehydrogenase ubiquinone cytochrome b small subunit mitochondrial	2e-25
TR297|c0_g1_i1	-3.32494	6.98e-19	4.37e-17	Q5ZJR8	Elongation of very long chain fatty acids protein 6	1e-75
TR27542|c0_g1_i1	-2.57361	7.08e-19	4.42e-17	Q9VA02	Probable 2-oxoglutarate dehydrogenase E1 component DHKTD1 homolog mitochondrial	0.0
TR3061|c0_g1_i1	-4.2157	7.4e-19	4.6e-17	-	-	-
TR1206|c0_g1_i1	-4.12389	7.59e-19	4.71e-17	-	-	-
TR27162|c0_g1_i1	-2.58794	8.39e-19	5.18e-17	-	-	-
TR13354|c0_g1_i1	-4.0132	9.1e-19	5.61e-17	Q6US81	Acyl-CoA Delta(11) desaturase	7e-104
TR1251|c0_g1_i1	-10.019	1.42e-18	8.7e-17	P00765	Trypsin-1	2e-43
TR496|c0_g1_i1	-2.80051	1.59e-18	9.72e-17	P79896	Alcohol dehydrogenase class-3	0.0
TR7548|c0_g1_i1	-8.99593	1.63e-18	9.96e-17	-	-	-
TR3672|c0_g1_i1	-6.68637	1.79e-18	1.09e-16	-	-	-
TR14345|c0_g1_i1	-2.96503	1.84e-18	1.12e-16	Q6DG38	Glycerol-3-phosphate acyltransferase 3	5e-113
TR17437|c0_g1_i1	-6.21337	1.99e-18	1.21e-16	-	-	-
TR3215|c0_g1_i1	-2.88236	2.08e-18	1.25e-16	-	-	-
TR16273|c0_g1_i1	-2.95983	2.19e-18	1.32e-16	P22695	Cytochrome b-c1 complex subunit 2 mitochondrial	3e-75
TR11442|c0_g1_i1	-3.26684	2.5e-18	1.48e-16	-	-	-
TR27682|c0_g1_i1	-3.87081	2.87e-18	1.7e-16	P12276	Fatty acid synthase	0.0
TR6417|c0_g1_i1	-2.72273	3.13e-18	1.84e-16	P35381	ATP synthase subunit alpha mitochondrial	0.0
TR27341|c0_g1_i1	-2.85275	3.98e-18	2.32e-16	P05186	Alkaline phosphatase tissue-nonspecific isozyme	3e-117
TR17427|c0_g1_i1	-2.64302	4.74e-18	2.73e-16	Q8NHP6	Motile sperm domain-containing protein 2	6e-55
TR23851|c0_g1_i1	-8.75067	5.18e-18	2.97e-16	-	-	-
TR9171|c0_g1_i1	-4.06447	5.48e-18	3.13e-16	-	-	-
TR10225|c0_g1_i1	-3.01418	5.57e-18	3.17e-16	UniRef90_UPI00022C93B1	PREDICTED MICOS complex subunit MIC27	5e-112
TR10925|c0_g1_i1	-8.78296	5.74e-18	3.26e-16	-	-	-
TR11885|c0_g1_i1	-4.7334	6.19e-18	3.51e-16	Q09225	Nose resistant to fluoxetine protein 6	3e-29
TR19556|c0_g1_i1	-3.46159	7.92e-18	4.48e-16	A2BGU9	Serine hydrolase-like protein	6e-45
TR19042|c0_g1_i1	-5.05415	8.41e-18	4.75e-16	P56941	Niemann-Pick C1 protein	0.0
TR23370|c0_g1_i1	-2.87915	9.83e-18	5.52e-16	Q22067	Probable aspartate aminotransferase cytoplasmic	3e-163
TR4677|c0_g1_i1	-6.27084	9.87e-18	5.52e-16	UniRef90_UPI00021A76DC	PREDICTED cuticle protein 21.3-like	4e-22
TR20327|c0_g1_i1	-3.9622	1.06e-17	5.9e-16	Q9VCA2	Organic cation transporter protein	6e-103
TR5984|c0_g1_i1	-3.15301	1.06e-17	5.92e-16	Q57692	Putative adenylate cyclase MJ0240	4e-08
TR9520|c0_g1_i1	-2.74465	1.12e-17	6.25e-16	P43307	Translocon-associated protein subunit alpha	4e-64
TR23170|c0_g1_i1	-2.70372	1.32e-17	7.28e-16	Q5R597	Cytochrome b-c1 complex subunit 8	3e-14
TR4627|c0_g1_i1	-5.52001	1.34e-17	7.38e-16	Q9V6D6	Probable cytochrome P450 301a1 mitochondrial	0.0
TR559|c0_g1_i1	-2.97579	1.58e-17	8.7e-16	Q5R668	Long-chain-fatty-acid--CoA ligase 3	0.0
TR23311|c0_g1_i1	-3.1534	1.75e-17	9.59e-16	Q9W0P5	UDP-glucose 4-epimerase	2e-151
TR17574|c0_g1_i1	-5.51812	1.83e-17	1e-15	Q9JK41	High affinity copper uptake protein 1	6e-17
TR23651|c0_g1_i1	-2.91659	1.85e-17	1.01e-15	A6QLU1	Glycerol-3-phosphate dehydrogenase mitochondrial	0.0
TR899|c0_g1_i1	-2.55585	2.19e-17	1.19e-15	Q94522	Succinyl-CoA ligase ADP/GDP-forming subunit alpha mitochondrial	4e-147
TR389|c0_g1_i1	-5.5031	2.53e-17	1.37e-15	Q7M4F3	Endocuticle structural glycoprotein SgAbd-2	3e-25
TR8389|c0_g1_i1	-4.37579	2.63e-17	1.42e-15	-	-	-
TR2361|c0_g1_i1	-3.16834	2.69e-17	1.45e-15	A4IG66	Transmembrane protein 201	6e-20
TR8666|c0_g1_i1	-2.94949	2.74e-17	1.47e-15	Q0MQE7	NADH dehydrogenase ubiquinone 1 beta subcomplex subunit 8 mitochondrial	2e-13
TR3697|c0_g1_i1	-2.62854	2.89e-17	1.54e-15	-	-	-
TR1297|c0_g1_i1	-2.57575	3.02e-17	1.61e-15	Q9NVV5	Androgen-induced gene 1 protein	6e-35
TR1416|c0_g1_i1	-2.95299	3.1e-17	1.64e-15	P54363	Adenine phosphoribosyltransferase	7e-54
TR4604|c0_g1_i1	-3.47892	3.29e-17	1.74e-15	Q16P20	Probable citrate synthase 2 mitochondrial	0.0
TR23438|c0_g1_i1	-3.13858	3.75e-17	1.97e-15	P11966	Pyruvate dehydrogenase E1 component subunit beta mitochondrial	8e-170
TR20583|c0_g1_i1	-3.2808	3.73e-17	1.97e-15	-	-	-
TR7960|c0_g1_i1	-3.22042	4.36e-17	2.28e-15	-	-	-
TR1331|c0_g1_i1	-2.31687	4.43e-17	2.31e-15	Q4QRH7	Peroxisomal membrane protein PEX16	9e-52
TR27545|c0_g1_i1	-4.0226	4.55e-17	2.37e-15	Q3UVK0	Endoplasmic reticulum metallopeptidase 1	9e-171
TR14468|c0_g1_i1	-2.15743	4.9e-17	2.54e-15	Q7QC84	Probable methylmalonate-semialdehyde dehydrogenase acylating mitochondrial	0.0
TR9031|c0_g1_i1	-3.18599	5.79e-17	2.99e-15	Q9VCA2	Organic cation transporter protein	1e-58
TR27535|c0_g1_i1	-2.50345	5.83e-17	3.01e-15	O76757	Adenosylhomocysteinase	0.0
TR9288|c0_g1_i1	-4.00066	6.07e-17	3.12e-15	Q93113	Glutathione S-transferase 1 isoform D	8e-81
TR23144|c0_g1_i1	-2.74585	6.09e-17	3.13e-15	-	-	-
TR27664|c1_g1_i1	-3.70273	6.15e-17	3.15e-15	-	-	-
TR19020|c0_g1_i1	-3.15042	7.24e-17	3.68e-15	Q9W440	Protein THEM6	7e-58
TR6099|c0_g1_i1	-2.42208	7.31e-17	3.71e-15	B0FWD3	NADH-ubiquinone oxidoreductase chain 5	5e-08
TR16891|c0_g1_i1	-2.97529	7.37e-17	3.73e-15	Q24407	ATP synthase-coupling factor 6 mitochondrial	3e-29
TR24452|c0_g1_i1	-2.72908	8.23e-17	4.16e-15	UniRef90_UPI000619CDB3	PREDICTED receptor-type tyrosine-protein phosphatase F-like isoform X1	0.0
TR7301|c0_g1_i1	-4.89751	8.53e-17	4.3e-15	B2D0J5	Venom carboxylesterase-6	5e-17
TR18373|c0_g1_i1	-3.01876	9.57e-17	4.78e-15	O08749	Dihydrolipoyl dehydrogenase mitochondrial	0.0
TR20992|c0_g1_i1	-3.15077	9.68e-17	4.83e-15	Q08013	Translocon-associated protein subunit gamma	5e-63
TR27728|c0_g1_i1	-2.98973	9.98e-17	4.96e-15	Q6GMR7	Fatty-acid amide hydrolase 2	7e-148
TR9544|c0_g1_i1	-4.14656	1.01e-16	5.01e-15	-	-	-
TR19479|c0_g1_i1	-5.98424	1.07e-16	5.27e-15	-	-	-
TR4067|c0_g1_i1	-4.40848	1.15e-16	5.67e-15	Q08821	Homeobox protein Hox-A1 (Fragment)	2e-25
TR13461|c0_g1_i1	-3.05199	1.27e-16	6.23e-15	Q8BMF4	Dihydrolipoyllysine-residue acetyltransferase component of pyruvate dehydrogenase complex mitochondrial	4e-141
TR2567|c0_g1_i1	-2.44288	1.33e-16	6.52e-15	P35668	Glutathione synthetase	1e-116
TR2814|c0_g1_i1	-3.15579	1.35e-16	6.6e-15	UniRef90_UPI00022C8919	PREDICTED ATP synthase subunit e mitochondrial	2e-31
TR19486|c0_g1_i1	-3.17628	1.55e-16	7.55e-15	Q3U0L2	Ankyrin repeat domain-containing protein 33B	7e-24
TR13390|c0_g1_i1	-2.98049	1.57e-16	7.64e-15	Q16HW7	Glucosamine-6-phosphate isomerase	6e-161
TR22294|c0_g1_i1	-2.27018	1.76e-16	8.52e-15	-	-	-
TR9977|c0_g1_i1	-3.48977	1.84e-16	8.88e-15	-	-	-
TR10459|c0_g1_i1	-3.71612	1.92e-16	9.21e-15	-	-	-
TR23683|c0_g1_i1	-2.82478	1.91e-16	9.21e-15	-	-	-
TR14703|c0_g1_i1	-5.91357	2.13e-16	1.02e-14	UniRef90_UPI000614DA80	PREDICTED cuticle protein-like	1e-42
TR22418|c0_g1_i1	-4.98502	2.16e-16	1.03e-14	-	-	-
TR26555|c0_g1_i1	-2.55489	2.23e-16	1.06e-14	Q8LFQ6	Glutaredoxin-C4	8e-24
TR25057|c0_g1_i1	-3.90296	2.27e-16	1.08e-14	P15122	Aldose reductase	1e-115
TR5460|c0_g1_i1	-2.69778	2.43e-16	1.15e-14	Q9CR98	Protein FAM136A	7e-28
TR19193|c0_g1_i1	-2.15363	2.54e-16	1.2e-14	Q9H845	Acyl-CoA dehydrogenase family member 9 mitochondrial	9e-69
TR20339|c0_g1_i1	-4.68235	2.99e-16	1.41e-14	-	-	-
TR116|c0_g1_i1	-2.33029	3.04e-16	1.43e-14	O97463	Glycerol-3-phosphate dehydrogenase NAD( ) cytoplasmic	0.0
TR8212|c0_g1_i1	-3.33369	3.5e-16	1.64e-14	-	-	-
TR7302|c0_g1_i1	-2.56252	3.54e-16	1.65e-14	Q5TM64	Uncharacterized protein C6orf136 homolog	3e-26
TR6593|c0_g1_i1	-6.4637	3.92e-16	1.82e-14	-	-	-
TR16314|c0_g1_i1	-5.86607	4.05e-16	1.88e-14	-	-	-
TR953|c0_g1_i1	-3.18431	4.27e-16	1.98e-14	O62742	Non-specific lipid-transfer protein	0.0
TR232|c0_g1_i1	-8.34832	4.8e-16	2.21e-14	-	-	-
TR8222|c0_g1_i1	-4.66079	5.65e-16	2.58e-14	-	-	-
TR1972|c0_g1_i1	-4.00651	6.01e-16	2.74e-14	-	-	-
TR1974|c0_g1_i1	-3.98942	6.07e-16	2.75e-14	Q64634	UDP-glucuronosyltransferase 1-8	1e-52
TR14894|c0_g1_i1	-2.49349	6.27e-16	2.84e-14	Q08623	Pseudouridine-5'-phosphatase	1e-81
TR11590|c0_g1_i1	-2.37723	6.51e-16	2.93e-14	P23380	V-type proton ATPase 16 kDa proteolipid subunit	4e-87
TR1119|c0_g1_i1	-3.15826	6.57e-16	2.96e-14	P49096	Cytochrome b5	9e-31
TR11583|c0_g1_i1	-2.50444	7.4e-16	3.32e-14	O17214	Probable fumarate hydratase mitochondrial	0.0
TR4861|c0_g1_i1	-3.24544	7.43e-16	3.32e-14	Q8VCE1	DnaJ homolog subfamily C member 28	1e-61
TR3070|c0_g1_i1	-3.94245	7.47e-16	3.33e-14	P16354	Phospholipase A2 isozymes PA3A/PA3B/PA5	1e-20
TR3095|c0_g1_i1	-3.08719	7.46e-16	3.33e-14	-	-	-
TR1353|c0_g1_i1	-3.17335	7.96e-16	3.53e-14	P34519	Putative tricarboxylate transport protein mitochondrial	5e-113
TR15810|c0_g1_i1	-6.33072	7.94e-16	3.53e-14	-	-	-
TR2798|c0_g1_i1	-3.94907	8.49e-16	3.76e-14	A1ZAI5	Putative fatty acyl-CoA reductase CG5065	1e-104
TR9017|c0_g1_i1	-2.86545	8.68e-16	3.84e-14	Q9EQZ5	Prostaglandin reductase 1	6e-81
TR14132|c0_g1_i1	-2.35977	9.11e-16	4.01e-14	P97697	Inositol monophosphatase 1	1e-86
TR21256|c0_g1_i1	-2.34343	9.12e-16	4.01e-14	-	-	-
TR9419|c0_g1_i1	-2.56206	9.18e-16	4.03e-14	Q9NRZ7	1-acyl-sn-glycerol-3-phosphate acyltransferase gamma	4e-103
TR881|c0_g1_i1	-2.35678	9.68e-16	4.23e-14	Q16QL3	4-hydroxybenzoate polyprenyltransferase mitochondrial	2e-128
TR17131|c0_g1_i1	-2.53705	9.76e-16	4.25e-14	Q1JPD3	D-2-hydroxyglutarate dehydrogenase mitochondrial	1e-173
TR20737|c0_g1_i1	-2.47428	9.94e-16	4.32e-14	Q9U8B8	Dihydrofolate reductase	9e-53
TR11003|c0_g1_i1	-3.6565	1.16e-15	5.05e-14	-	-	-
TR6004|c0_g1_i1	-3.35514	1.27e-15	5.47e-14	Q7Q4F5	Inosine triphosphate pyrophosphatase	9e-91
TR7995|c0_g1_i1	-2.79797	1.62e-15	6.94e-14	Q14061	Cytochrome c oxidase copper chaperone	2e-18
TR23528|c0_g1_i1	-4.88901	1.67e-15	7.15e-14	-	-	-
TR4899|c0_g1_i1	-2.34627	1.7e-15	7.27e-14	P48506	Glutamate--cysteine ligase catalytic subunit	0.0
TR19994|c0_g1_i1	-2.45003	1.72e-15	7.35e-14	Q4GX87	60S ribosomal protein L38	1e-39
TR11554|c0_g1_i1	-4.9948	1.82e-15	7.75e-14	-	-	-
TR2529|c0_g1_i1	-2.37802	1.86e-15	7.91e-14	Q9YHT4	5-aminolevulinate synthase erythroid-specific mitochondrial	0.0
TR18857|c0_g1_i1	-2.44814	2.03e-15	8.57e-14	Q7JVE7	Sugar transporter SWEET1	5e-19
TR27798|c0_g1_i1	-3.16552	2.29e-15	9.59e-14	UniRef90_UPI000258E322	PREDICTED vascular endothelial growth factor C	9e-38
TR14956|c0_g1_i1	-2.34828	2.36e-15	9.9e-14	Q58EB4	3-hydroxyisobutyryl-CoA hydrolase mitochondrial	1e-117
TR11041|c0_g1_i1	-7.68758	2.43e-15	1.02e-13	Q53H47	Histone-lysine N-methyltransferase SETMAR	2e-44
TR5708|c0_g1_i1	-2.986	2.44e-15	1.02e-13	O60218	Aldo-keto reductase family 1 member B10	8e-102
TR11601|c0_g1_i1	-3.0021	2.69e-15	1.12e-13	UniRef90_UPI000619F9A1	PREDICTED basic proline-rich protein	2e-14
TR5755|c0_g1_i1	-2.83785	2.79e-15	1.16e-13	Q24251	ATP synthase subunit d mitochondrial	9e-42
TR20168|c0_g1_i1	-2.34829	2.8e-15	1.16e-13	Q9VTP4	60S ribosomal protein L10a-2	5e-98
TR5577|c0_g1_i1	-2.73389	2.9e-15	1.2e-13	Q9VVH3	MICOS complex subunit MIC13 homolog	8e-11
TR23788|c0_g1_i1	-2.0969	3.27e-15	1.34e-13	P53396	ATP-citrate synthase	0.0
TR13773|c0_g1_i1	-2.64139	3.6e-15	1.47e-13	P91660	Probable multidrug resistance-associated protein lethal(2)03659	0.0
TR19163|c0_g1_i1	-3.09888	3.64e-15	1.49e-13	Q98892	Opioid-binding protein/cell adhesion molecule homolog	5e-25
TR23815|c0_g1_i1	-3.54817	4.15e-15	1.69e-13	UniRef90_UPI0006193587	PREDICTED myb-like protein X isoform X3	0.0
TR8284|c0_g1_i1	-2.21543	4.29e-15	1.74e-13	Q07066	Peroxisomal membrane protein 2	1e-11
TR14212|c0_g1_i1	-2.41529	4.4e-15	1.79e-13	A9ULR1	Biogenesis of lysosome-related organelles complex 1 subunit 5	2e-15
TR16808|c0_g1_i1	-2.68875	4.97e-15	2e-13	B2RYW8	MICOS complex subunit Mic10	3e-12
TR14075|c0_g1_i1	-2.09938	5.03e-15	2.03e-13	Q8AVF4	Malectin-B	4e-79
TR521|c0_g1_i1	-2.30489	5.45e-15	2.18e-13	Q2TJ56	V-type proton ATPase catalytic subunit A	0.0
TR19660|c0_g1_i1	-3.5466	5.45e-15	2.18e-13	Q9UJM8	Hydroxyacid oxidase 1	1e-123
TR26771|c0_g1_i1	-2.43133	5.45e-15	2.18e-13	-	-	-
TR2904|c0_g1_i1	-2.64942	5.64e-15	2.25e-13	Q91ZH7	Phospholipase ABHD3	1e-99
TR261|c0_g1_i1	-3.58491	5.72e-15	2.28e-13	Q9Z9U1	Sorbitol dehydrogenase	3e-39
TR24664|c0_g1_i1	-3.73421	5.74e-15	2.28e-13	Q9I7W5	Something about silencing protein 10	3e-66
TR15196|c0_g1_i1	-2.27104	5.8e-15	2.3e-13	Q5E9T8	Mevalonate kinase	1e-29
TR20265|c0_g1_i1	-7.45307	6.29e-15	2.5e-13	-	-	-
TR14871|c0_g1_i1	-2.82496	6.48e-15	2.56e-13	Q9LZG0	Adenosine kinase 2	2e-134
TR5264|c0_g1_i1	-4.53772	7.13e-15	2.8e-13	Q9VU95	Alanine--glyoxylate aminotransferase 2-like	9e-114
TR20604|c0_g1_i1	-4.47333	7.21e-15	2.83e-13	Q16831	Uridine phosphorylase 1	2e-93
TR19383|c0_g1_i1	-3.88906	7.44e-15	2.91e-13	O95671	N-acetylserotonin O-methyltransferase-like protein	2e-43
TR23745|c0_g1_i1	-2.55537	7.87e-15	3.07e-13	Q07130	UTP--glucose-1-phosphate uridylyltransferase	0.0
TR20429|c0_g1_i1	-2.49508	8.06e-15	3.14e-13	-	-	-
TR8747|c0_g1_i1	-2.17527	8.1e-15	3.15e-13	P31402	V-type proton ATPase subunit E	7e-96
TR577|c0_g1_i1	-2.70032	8.61e-15	3.34e-13	Q8INK9	Methionine-R-sulfoxide reductase B1	4e-39
TR8274|c0_g1_i1	-2.67794	8.98e-15	3.48e-13	-	-	-
TR10674|c0_g1_i1	-2.88033	9.42e-15	3.63e-13	-	-	-
TR24959|c0_g1_i1	-3.89555	1e-14	3.84e-13	-	-	-
TR608|c0_g1_i1	-2.6955	1.03e-14	3.94e-13	Q9YI37	Succinyl-CoA ligase ADP-forming subunit beta mitochondrial (Fragment)	1e-163
TR1086|c0_g1_i1	-7.97305	1.1e-14	4.19e-13	Q7M4F3	Endocuticle structural glycoprotein SgAbd-2	2e-21
TR22755|c0_g1_i1	-2.10577	1.13e-14	4.33e-13	Q5RE15	26S proteasome non-ATPase regulatory subunit 8 (Fragment)	1e-105
TR18486|c0_g1_i1	-2.06701	1.19e-14	4.52e-13	P48375	12 kDa FK506-binding protein	5e-27
TR4770|c0_g1_i1	-2.7266	1.22e-14	4.65e-13	-	-	-
TR1636|c0_g1_i1	-4.27508	1.22e-14	4.65e-13	-	-	-
TR13741|c0_g1_i1	-5.11027	1.27e-14	4.81e-13	P47947	Troponin C isoform 1	2e-66
TR20239|c0_g1_i1	-2.56954	1.37e-14	5.2e-13	Q32PI8	28S ribosomal protein S27 mitochondrial	1e-14
TR16653|c0_g1_i1	-7.58261	1.43e-14	5.41e-13	-	-	-
TR10849|c0_g1_i1	-6.61467	1.43e-14	5.41e-13	-	-	-
TR25136|c0_g1_i1	-2.66768	1.52e-14	5.75e-13	Q6DIY9	Malate dehydrogenase cytoplasmic	4e-124
TR20832|c0_g1_i1	-2.83887	1.55e-14	5.82e-13	P24540	Acylphosphatase-1	9e-32
TR6852|c0_g1_i1	-8.05297	1.6e-14	6e-13	-	-	-
TR9707|c0_g1_i1	-3.32169	1.87e-14	6.99e-13	Q8CA03	Thymic stromal cotransporter protein	1e-16
TR19853|c0_g1_i1	-2.75446	1.95e-14	7.25e-13	Q6P316	Solute carrier family 25 member 40	9e-124
TR22759|c0_g1_i1	-3.10163	2.03e-14	7.56e-13	-	-	-
TR19346|c0_g1_i1	-2.3002	2.06e-14	7.64e-13	A3KMH1	von Willebrand factor A domain-containing protein 8	0.0
TR5045|c0_g1_i1	-2.75738	2.09e-14	7.74e-13	Q8CIW6	Solute carrier family 26 member 6	1e-99
TR20065|c0_g1_i1	-3.31119	2.15e-14	7.97e-13	Q9VWH4	Probable isocitrate dehydrogenase NAD subunit alpha mitochondrial	0.0
TR26686|c0_g1_i1	-3.97151	2.17e-14	8.04e-13	-	-	-
TR1029|c0_g2_i1	-3.71142	2.23e-14	8.22e-13	-	-	-
TR19018|c0_g1_i1	-3.79551	2.28e-14	8.4e-13	Q7ZYC4	Long-chain-fatty-acid--CoA ligase ACSBG2	0.0
TR24416|c0_g1_i1	-3.01536	2.35e-14	8.64e-13	Q9VUL9	Glycoprotein 3-alpha-L-fucosyltransferase A	1e-151
TR22644|c0_g1_i1	-2.42411	2.39e-14	8.77e-13	P43308	Translocon-associated protein subunit beta	5e-51
TR9532|c0_g1_i1	-3.06276	2.41e-14	8.82e-13	-	-	-
TR24101|c0_g1_i1	-4.27851	2.66e-14	9.72e-13	-	-	-
TR13308|c0_g1_i1	-2.54345	2.83e-14	1.03e-12	Q01989	Myosin heavy chain 95F	0.0
TR16018|c0_g1_i1	-3.25917	2.87e-14	1.04e-12	Q8VEA4	Mitochondrial intermembrane space import and assembly protein 40	1e-31
TR6472|c0_g1_i1	-2.35458	2.99e-14	1.08e-12	Q8BGF9	Solute carrier family 25 member 44	9e-79
TR8804|c0_g1_i1	-2.63432	3.06e-14	1.11e-12	A9ZSY3	Facilitated trehalose transporter Tret1	5e-59
TR4585|c1_g1_i1	-2.49871	3.15e-14	1.14e-12	-	-	-
TR2125|c0_g1_i1	-2.55016	3.19e-14	1.15e-12	Q9D0L4	Uncharacterized aarF domain-containing protein kinase 1	8e-162
TR16373|c0_g1_i1	-2.3691	3.23e-14	1.16e-12	-	-	-
TR19686|c0_g1_i1	-4.58523	3.23e-14	1.16e-12	-	-	-
TR1769|c0_g1_i1	-3.75545	3.37e-14	1.21e-12	UniRef90_UPI0005BC81A1	PREDICTED fibrillin-1-like	8e-161
TR25796|c0_g1_i1	-8.14838	3.5e-14	1.25e-12	UniRef90_UPI000614DC9B	PREDICTED zonadhesin-like	3e-09
TR2743|c0_g1_i1	-2.15791	3.62e-14	1.29e-12	P40682	V-type proton ATPase subunit S1	8e-13
TR14031|c0_g1_i1	-2.19806	3.76e-14	1.34e-12	P81134	Renin receptor	8e-36
TR9038|c0_g1_i1	-7.92024	3.91e-14	1.39e-12	-	-	-
TR3426|c0_g1_i1	-2.42498	4.05e-14	1.44e-12	Q69BJ8	Cytochrome b-c1 complex subunit Rieske mitochondrial	3e-88
TR13438|c1_g1_i1	-2.93647	4.16e-14	1.48e-12	Q6X6Z7	Tektin-3	7e-18
TR5798|c0_g1_i1	-2.38696	4.33e-14	1.54e-12	P17336	Catalase	0.0
TR9007|c0_g1_i1	-2.03737	4.37e-14	1.55e-12	Q0MQB1	NADH dehydrogenase ubiquinone 1 alpha subcomplex subunit 8	8e-25
TR15427|c0_g1_i1	-2.70766	4.75e-14	1.67e-12	-	-	-
TR5942|c0_g1_i1	-2.94734	4.82e-14	1.7e-12	P48604	GrpE protein homolog mitochondrial	1e-66
TR6085|c0_g1_i1	-2.64972	4.91e-14	1.73e-12	P54961	Hydroxymethylglutaryl-CoA synthase 1	0.0
TR1992|c0_g1_i1	-3.18845	4.98e-14	1.75e-12	P51650	Succinate-semialdehyde dehydrogenase mitochondrial	7e-170
TR23661|c0_g1_i1	-3.29847	5.05e-14	1.77e-12	Q8K4D3	Proton-coupled amino acid transporter 1	9e-70
TR11532|c0_g1_i1	-2.28892	5.3e-14	1.85e-12	Q9V7Y2	Sphingosine-1-phosphate lyase	0.0
TR10388|c0_g1_i1	-3.38529	5.43e-14	1.9e-12	-	-	-
TR23326|c0_g1_i1	-2.29815	5.64e-14	1.96e-12	P06603	Tubulin alpha-1 chain	0.0
TR605|c0_g1_i1	-2.51304	5.65e-14	1.96e-12	Q9VMU4	60S ribosomal protein L37a	2e-42
TR2186|c0_g1_i1	-6.34725	5.68e-14	1.97e-12	-	-	-
TR1300|c0_g1_i1	-3.27706	5.73e-14	1.98e-12	Q3UDW8	Heparan-alpha-glucosaminide N-acetyltransferase	1e-80
TR27584|c0_g1_i1	-2.45103	5.84e-14	2.02e-12	Q4R4T0	Dolichyl-diphosphooligosaccharide--protein glycosyltransferase subunit 1	4e-178
TR27933|c0_g1_i1	-3.30904	6.46e-14	2.23e-12	Q9VCR7	Cystinosin homolog	1e-128
TR10500|c0_g1_i1	-5.75984	6.68e-14	2.3e-12	-	-	-
TR3221|c0_g1_i1	-3.01609	6.84e-14	2.35e-12	Q9YI37	Succinyl-CoA ligase ADP-forming subunit beta mitochondrial (Fragment)	2e-111
TR27418|c0_g1_i1	-2.85558	6.88e-14	2.36e-12	Q5EA79	Aldose 1-epimerase	5e-88
TR19286|c0_g1_i1	-3.18153	6.93e-14	2.37e-12	Q0J4P2	Heat shock protein 81-1	0.0
TR27459|c0_g1_i1	-4.35715	7.04e-14	2.41e-12	-	-	-
TR26230|c0_g1_i1	-2.56381	7.77e-14	2.64e-12	P55833	40S ribosomal protein S27	2e-41
TR9113|c0_g1_i1	-3.38914	8.05e-14	2.72e-12	Q24154	60S ribosomal protein L29	3e-23
TR10603|c0_g1_i1	-2.92836	8.05e-14	2.72e-12	-	-	-
TR8831|c0_g1_i1	-3.03147	8.26e-14	2.79e-12	Q9NWS8	Required for meiotic nuclear division protein 1 homolog	1e-67
TR7487|c0_g1_i1	-2.99179	8.31e-14	2.8e-12	-	-	-
TR15681|c0_g1_i1	-4.92379	8.94e-14	3.01e-12	Q9EPR4	Solute carrier family 23 member 2	3e-165
TR5786|c0_g1_i1	-2.45524	9.13e-14	3.07e-12	-	-	-
TR17467|c0_g1_i1	-7.80297	9.38e-14	3.15e-12	-	-	-
TR20054|c0_g1_i1	-2.65354	9.54e-14	3.2e-12	P19891	Asparagine synthetase glutamine-hydrolyzing	0.0
TR2978|c0_g1_i1	-3.84158	9.77e-14	3.27e-12	P54802	Alpha-N-acetylglucosaminidase	0.0
TR1241|c0_g1_i1	-6.32174	1.01e-13	3.36e-12	-	-	-
TR20655|c0_g1_i1	-2.96964	1.1e-13	3.64e-12	-	-	-
TR23896|c0_g1_i1	-2.12747	1.12e-13	3.71e-12	Q969Z0	Protein TBRG4	4e-14
TR24946|c0_g1_i1	-2.94247	1.14e-13	3.8e-12	-	-	-
TR1357|c0_g1_i1	-2.80893	1.15e-13	3.81e-12	Q90512	Dihydrolipoyllysine-residue succinyltransferase component of 2-oxoglutarate dehydrogenase complex mitochondrial (Fragment)	2e-16
TR26252|c0_g1_i1	-2.62352	1.21e-13	3.99e-12	Q24331	Protein tumorous imaginal discs mitochondrial	0.0
TR21458|c0_g1_i1	-2.2304	1.22e-13	4.05e-12	Q9VLM5	Dolichyl-diphosphooligosaccharide--protein glycosyltransferase subunit DAD1	4e-59
TR14115|c0_g1_i1	-2.39795	1.23e-13	4.05e-12	Q17N71	Clustered mitochondria protein homolog	0.0
TR1789|c0_g1_i1	-3.15796	1.25e-13	4.11e-12	Q56A55	ATP-binding cassette sub-family B member 8 mitochondrial	0.0
TR26219|c0_g1_i1	-2.71787	1.28e-13	4.21e-12	-	-	-
TR13478|c0_g1_i1	-3.17625	1.31e-13	4.3e-12	P23919	Thymidylate kinase	1e-42
TR27868|c0_g1_i1	-2.69319	1.33e-13	4.37e-12	Q86BJ3	Heparan sulfate 2-O-sulfotransferase pipe	6e-82
TR27756|c0_g1_i1	-3.12176	1.35e-13	4.41e-12	P61255	60S ribosomal protein L26	1e-61
TR16967|c0_g1_i1	-7.11004	1.35e-13	4.43e-12	-	-	-
TR2834|c0_g1_i1	-2.42467	1.36e-13	4.44e-12	-	-	-
TR14343|c0_g1_i1	-2.02712	1.38e-13	4.52e-12	Q25531	V-type proton ATPase subunit d	0.0
TR4169|c0_g1_i1	-2.35497	1.4e-13	4.57e-12	Q562C7	Pumilio domain-containing protein KIAA0020 homolog	5e-77
TR14511|c0_g1_i1	-2.54452	1.41e-13	4.59e-12	Q9DCW4	Electron transfer flavoprotein subunit beta	3e-109
TR16436|c0_g1_i1	-6.00945	1.45e-13	4.7e-12	-	-	-
TR13841|c0_g1_i1	-2.85947	1.47e-13	4.78e-12	O77784	Isocitrate dehydrogenase NAD subunit beta mitochondrial	6e-136
TR15097|c0_g1_i1	-3.47254	1.47e-13	4.78e-12	-	-	-
TR3886|c0_g1_i1	-2.70516	1.54e-13	4.99e-12	P00129	Cytochrome b-c1 complex subunit 7	2e-33
TR24397|c0_g1_i1	-2.85139	1.58e-13	5.11e-12	Q6GQ53	tRNA pseudouridine synthase-like 1	1e-39
TR1285|c1_g1_i1	-2.23214	1.66e-13	5.37e-12	Q8SWU7	Obg-like ATPase 1	5e-169
TR9176|c0_g1_i1	-3.39421	1.66e-13	5.37e-12	Q9U616	Glycine cleavage system H protein mitochondrial	2e-45
TR3320|c0_g1_i1	-2.29316	1.67e-13	5.38e-12	Q9GV27	Eukaryotic translation initiation factor 3 subunit H	0.0
TR12595|c0_g1_i1	-2.41329	1.68e-13	5.39e-12	Q5REY3	Thioredoxin-dependent peroxide reductase mitochondrial	6e-89
TR15909|c0_g1_i1	-3.238	1.79e-13	5.75e-12	Q9VTN3	Mitochondrial import inner membrane translocase subunit Tim13	3e-33
TR27851|c0_g1_i1	-3.52752	1.8e-13	5.78e-12	P83740	Putative sodium-dependent multivitamin transporter	1e-151
TR8969|c0_g1_i1	-2.40624	1.85e-13	5.92e-12	Q8HXQ5	Multidrug resistance-associated protein 1	0.0
TR6574|c0_g1_i1	-2.38678	1.92e-13	6.13e-12	Q9U516	Protein Asterix	1e-50
TR14868|c0_g1_i1	-2.651	1.94e-13	6.18e-12	P0C7P0	CDGSH iron-sulfur domain-containing protein 3 mitochondrial	4e-19
TR6661|c0_g1_i1	-2.43685	2e-13	6.34e-12	Q9R0M5	Thiamin pyrophosphokinase 1	1e-51
TR7264|c0_g1_i1	-3.81613	2.01e-13	6.37e-12	-	-	-
TR13860|c0_g1_i1	-3.57485	2.05e-13	6.48e-12	-	-	-
TR9438|c0_g1_i1	-3.05479	2.1e-13	6.63e-12	Q9VCI0	Probable oligoribonuclease	7e-66
TR12789|c0_g1_i1	-7.77518	2.11e-13	6.65e-12	-	-	-
TR7233|c0_g1_i1	-2.87053	2.16e-13	6.81e-12	-	-	-
TR22287|c0_g1_i1	-4.94604	2.21e-13	6.96e-12	-	-	-
TR6735|c0_g1_i1	-4.96519	2.35e-13	7.36e-12	-	-	-
TR499|c0_g1_i1	-3.29229	2.39e-13	7.49e-12	P19440	Gamma-glutamyltranspeptidase 1	2e-148
TR20813|c0_g1_i1	-3.59595	2.47e-13	7.73e-12	Q5T2R2	Decaprenyl-diphosphate synthase subunit 1	3e-103
TR8987|c0_g1_i1	-2.99705	2.53e-13	7.91e-12	Q0II70	Protein FAM195A	4e-13
TR4884|c0_g1_i1	-2.65654	2.77e-13	8.65e-12	Q29IK4	39S ribosomal protein L22 mitochondrial	4e-63
TR23121|c0_g1_i1	-2.2019	2.79e-13	8.69e-12	P08397	Porphobilinogen deaminase	3e-121
TR25667|c0_g1_i1	-2.2804	2.89e-13	8.98e-12	-	-	-
TR15360|c0_g1_i1	-5.00134	2.9e-13	9.01e-12	-	-	-
TR10923|c0_g1_i1	-2.29699	2.95e-13	9.14e-12	Q7Z1B8	Protein transport protein Sec61 subunit gamma	2e-27
TR22500|c0_g1_i1	-5.68603	2.99e-13	9.26e-12	-	-	-
TR6668|c0_g1_i1	-2.88941	3.36e-13	1.04e-11	Q710D6	Cytochrome c oxidase subunit 5B mitochondrial	1e-19
TR15824|c0_g1_i1	-2.15091	3.54e-13	1.09e-11	P61023	Calcineurin B homologous protein 1	5e-83
TR1560|c0_g1_i1	-3.66267	3.56e-13	1.09e-11	-	-	-
TR19593|c0_g1_i1	-2.61728	3.68e-13	1.13e-11	Q9BJZ5	RNA-binding protein fusilli	2e-165
TR5269|c0_g1_i1	-2.16457	3.68e-13	1.13e-11	Q6GMR7	Fatty-acid amide hydrolase 2	3e-105
TR24873|c0_g1_i1	-3.6107	3.82e-13	1.17e-11	Q26486	46 kDa FK506-binding nuclear protein	5e-42
TR18759|c0_g1_i1	-2.24714	3.92e-13	1.19e-11	D2GZV9	Ectonucleoside triphosphate diphosphohydrolase 5	1e-78
TR13295|c0_g1_i1	-3.39998	4.2e-13	1.28e-11	Q9NFP1	Vanin-like protein 1	3e-77
TR19883|c0_g1_i1	-4.50339	4.26e-13	1.29e-11	Q9V4U7	Probable cytochrome P450 6a14	3e-117
TR24694|c0_g1_i1	-2.54807	4.49e-13	1.36e-11	Q6NZ07	Nicalin-1	1e-137
TR16154|c0_g1_i1	-2.84407	4.65e-13	1.4e-11	-	-	-
TR5205|c1_g1_i1	-4.26469	4.7e-13	1.42e-11	-	-	-
TR3417|c0_g1_i1	-2.39948	4.76e-13	1.43e-11	Q9VY28	Probable 28S ribosomal protein S25 mitochondrial	1e-81
TR4963|c0_g1_i1	-2.2571	5.1e-13	1.53e-11	Q8HXG5	NADH dehydrogenase ubiquinone 1 beta subcomplex subunit 11 mitochondrial	6e-17
TR24894|c0_g1_i1	-2.40402	5.19e-13	1.55e-11	Q0MQB3	NADH dehydrogenase ubiquinone 1 alpha subcomplex subunit 9 mitochondrial	5e-79
TR20143|c0_g1_i1	-2.59439	5.48e-13	1.64e-11	Q24192	Ras-like GTP-binding protein RhoL	4e-65
TR27355|c0_g1_i1	-2.31381	5.63e-13	1.68e-11	A5A761	Sideroflexin-1	1e-117
TR304|c0_g1_i1	-2.32829	5.64e-13	1.68e-11	Q9DCZ1	GMP reductase 1	0.0
TR6716|c0_g1_i1	-2.62796	5.69e-13	1.69e-11	Q7QBJ0	UPF0483 protein AGAP003155	7e-54
TR6684|c0_g1_i1	-4.65145	5.9e-13	1.75e-11	-	-	-
TR3629|c0_g1_i1	-4.36822	5.95e-13	1.77e-11	-	-	-
TR11300|c0_g1_i1	-2.19206	6.08e-13	1.8e-11	Q5T440	Putative transferase CAF17 mitochondrial	9e-61
TR6896|c0_g1_i1	-6.03038	6.07e-13	1.8e-11	Q27593	Cytochrome P450 6a8	1e-11
TR22009|c0_g1_i1	-2.47768	6.07e-13	1.8e-11	O01666	ATP synthase subunit gamma mitochondrial	2e-132
TR2538|c0_g1_i1	-2.42846	6.41e-13	1.89e-11	-	-	-
TR3558|c0_g1_i1	-2.84451	6.99e-13	2.05e-11	-	-	-
TR16161|c0_g1_i1	-2.53448	7.1e-13	2.07e-11	Q62219	Transforming growth factor beta-1-induced transcript 1 protein	3e-06
TR19780|c0_g1_i1	-2.54644	7.1e-13	2.07e-11	P24156	Protein l(2)37Cc	5e-158
TR17941|c0_g1_i1	-3.72672	7.38e-13	2.15e-11	-	-	-
TR13730|c0_g2_i1	-6.01983	7.49e-13	2.18e-11	-	-	-
TR15217|c0_g1_i1	-3.805	7.87e-13	2.29e-11	-	-	-
TR3946|c0_g1_i1	-2.32177	8.15e-13	2.37e-11	P91938	Thioredoxin reductase 1 mitochondrial	0.0
TR5902|c0_g1_i1	-2.08842	8.67e-13	2.51e-11	P17665	Cytochrome c oxidase subunit 7C mitochondrial	8e-11
TR5229|c0_g1_i1	-2.81425	8.82e-13	2.55e-11	-	-	-
TR11763|c0_g1_i1	-2.47513	9.06e-13	2.61e-11	-	-	-
TR20415|c0_g1_i1	-2.31427	9.21e-13	2.64e-11	P79701	Vascular endothelial growth factor receptor 3	5e-46
TR2078|c0_g1_i1	-2.59532	9.16e-13	2.64e-11	Q99N89	39S ribosomal protein L43 mitochondrial	6e-25
TR3868|c0_g1_i1	-2.18616	9.21e-13	2.64e-11	-	-	-
TR8959|c1_g1_i2	-2.78399	9.19e-13	2.64e-11	-	-	-
TR12468|c1_g1_i1	-2.58198	9.29e-13	2.66e-11	Q94519	Acyl carrier protein mitochondrial	6e-37
TR3312|c0_g1_i1	-2.83385	9.4e-13	2.69e-11	UniRef90_UPI000629CEB4	PREDICTED pentatricopeptide repeat-containing protein 2 mitochondrial-like partial	1e-114
TR20329|c0_g1_i1	-4.56642	9.48e-13	2.71e-11	UniRef90_UPI000623E865	PREDICTED mucin-17-like isoform X1	2e-41
TR23690|c0_g1_i1	-2.84123	1e-12	2.85e-11	O02649	60 kDa heat shock protein mitochondrial	0.0
TR1956|c0_g1_i1	-2.38372	1.01e-12	2.88e-11	P42765	3-ketoacyl-CoA thiolase mitochondrial	3e-157
TR17289|c0_g1_i1	-4.4184	1.09e-12	3.11e-11	-	-	-
TR19562|c0_g1_i1	-4.74503	1.1e-12	3.12e-11	-	-	-
TR1268|c0_g1_i1	-3.09998	1.15e-12	3.25e-11	-	-	-
TR25199|c0_g1_i1	-2.86817	1.25e-12	3.53e-11	-	-	-
TR20245|c0_g1_i1	-2.31664	1.31e-12	3.69e-11	Q6NTT6	Mitochondrial ubiquitin ligase activator of nfkb 1	5e-51
TR3614|c0_g1_i1	-2.10555	1.36e-12	3.82e-11	Q9CPX8	Cytochrome b-c1 complex subunit 10	2e-07
TR15493|c0_g1_i1	-2.4568	1.4e-12	3.92e-11	Q5ZLN1	Phosphoglycerate mutase 1	3e-109
TR14761|c0_g1_i1	-2.55436	1.45e-12	4.06e-11	O77460	Inorganic pyrophosphatase	1e-137
TR20840|c0_g1_i1	-2.39804	1.5e-12	4.18e-11	Q94360	Probable NADH dehydrogenase ubiquinone iron-sulfur protein 7 mitochondrial	1e-85
TR11145|c0_g1_i1	-2.32529	1.57e-12	4.39e-11	Q20591	V-type proton ATPase subunit e	4e-16
TR3881|c0_g1_i1	-4.34044	1.6e-12	4.47e-11	UniRef90_UPI0003DE91E9	PREDICTED GATA-binding factor C-like isoform X1	8e-38
TR24873|c0_g2_i1	-3.52194	1.68e-12	4.67e-11	Q26486	46 kDa FK506-binding nuclear protein	1e-43
TR9947|c0_g1_i1	-2.64807	1.68e-12	4.68e-11	Q5JTJ3	Cytochrome c oxidase assembly factor 6 homolog	2e-20
TR8697|c0_g1_i1	-4.01208	1.74e-12	4.82e-11	-	-	-
TR15797|c0_g1_i1	-2.09482	1.79e-12	4.96e-11	Q8MSF5	Ribonuclease kappa	4e-44
TR23860|c1_g1_i1	-3.47794	1.84e-12	5.07e-11	UniRef90_UPI0006195741	PREDICTED mediator of RNA polymerase II transcription subunit 15	6e-152
TR5069|c0_g1_i1	-2.43363	1.84e-12	5.07e-11	-	-	-
TR24986|c0_g1_i1	-2.35834	1.92e-12	5.27e-11	Q86UB9	Transmembrane protein 135	6e-67
TR7090|c0_g1_i1	-2.90563	1.93e-12	5.29e-11	UniRef90_UPI0006152990	PREDICTED piggyBac transposable element-derived protein 4-like	2e-52
TR18791|c0_g1_i1	-2.27516	1.94e-12	5.32e-11	-	-	-
TR13992|c0_g1_i1	-2.4437	1.95e-12	5.34e-11	Q0E959	39S ribosomal protein L34 mitochondrial	1e-11
TR24630|c0_g1_i1	-2.94883	2.07e-12	5.66e-11	Q9W2D6	Mitochondrial import inner membrane translocase subunit Tim10	4e-29
TR14494|c0_g1_i1	-2.86057	2.14e-12	5.84e-11	Q962S7	60S ribosomal protein L37	3e-41
TR4667|c0_g1_i1	-2.16535	2.18e-12	5.92e-11	Q5RFI8	Phosphoglucomutase-2	0.0
TR13861|c0_g1_i1	-2.29261	2.18e-12	5.93e-11	Q8WTC1	28S ribosomal protein S15 mitochondrial	3e-50
TR16921|c0_g1_i1	-2.92701	2.19e-12	5.96e-11	-	-	-
TR9215|c0_g1_i1	-4.94466	2.27e-12	6.16e-11	Q920A6	Retinoid-inducible serine carboxypeptidase	2e-114
TR11783|c0_g1_i1	-5.3636	2.35e-12	6.36e-11	-	-	-
TR23631|c0_g1_i1	-7.71528	2.47e-12	6.68e-11	-	-	-
TR15228|c0_g1_i1	-7.77812	2.6e-12	7.02e-11	-	-	-
TR23323|c0_g1_i1	-2.79104	2.61e-12	7.03e-11	-	-	-
TR21910|c0_g1_i1	-7.45539	2.61e-12	7.03e-11	-	-	-
TR6117|c0_g1_i1	-7.43075	2.73e-12	7.33e-11	-	-	-
TR4271|c0_g1_i1	-4.42339	2.84e-12	7.58e-11	-	-	-
TR24566|c0_g1_i1	-2.91866	2.87e-12	7.67e-11	Q69CJ9	60S ribosomal protein L35	1e-31
TR12614|c0_g1_i1	-4.39572	3.02e-12	8.02e-11	Q03168	Lysosomal aspartic protease	9e-170
TR19509|c0_g1_i1	-2.62954	3.2e-12	8.46e-11	O35857	Mitochondrial import inner membrane translocase subunit TIM44	5e-139
TR16391|c0_g1_i1	-2.08805	3.26e-12	8.6e-11	Q5RBR7	Acyl-protein thioesterase 1	8e-84
TR9572|c0_g1_i1	-2.81777	3.28e-12	8.63e-11	UniRef90_UPI00021A87A1	PREDICTED trans-1 2-dihydrobenzene-1 2-diol dehydrogenase-like	1e-09
TR27206|c0_g1_i1	-3.82875	3.3e-12	8.69e-11	-	-	-
TR14187|c0_g2_i1	-3.51991	3.37e-12	8.84e-11	-	-	-
TR3956|c0_g1_i1	-2.86833	3.38e-12	8.85e-11	P83088	Alpha-(1 3)-fucosyltransferase C	3e-64
TR6236|c0_g1_i1	-4.39894	3.39e-12	8.87e-11	-	-	-
TR13528|c1_g1_i1	-3.04324	3.4e-12	8.88e-11	-	-	-
TR8803|c0_g2_i1	-2.57139	3.48e-12	9.08e-11	Q8TGM7	Putative uncharacterized protein ART2	2e-12
TR11127|c0_g1_i1	-2.34036	3.82e-12	9.95e-11	-	-	-
TR27315|c0_g1_i1	-2.11242	3.94e-12	1.02e-10	O70196	Prolyl endopeptidase	0.0
TR25807|c0_g1_i1	-2.1984	3.94e-12	1.02e-10	Q94516	ATP synthase subunit b mitochondrial	3e-67
TR13964|c0_g1_i1	-2.20531	3.93e-12	1.02e-10	P18600	Actin clone 205	0.0
TR8500|c0_g1_i1	-2.64126	3.93e-12	1.02e-10	-	-	-
TR1759|c0_g1_i1	-2.4598	4.35e-12	1.13e-10	Q9BI23	Protein yellow	2e-99
TR27505|c0_g1_i1	-2.33158	4.5e-12	1.16e-10	-	-	-
TR19076|c0_g1_i1	-2.89313	4.58e-12	1.18e-10	Q29IG6	RNA-binding protein pno1	9e-103
TR16038|c0_g1_i1	-4.17627	4.69e-12	1.2e-10	UniRef90_UPI0003DF7057	PREDICTED vacuolar protein-sorting-associated protein 36-like isoform X5	2e-58
TR15838|c0_g1_i1	-3.23746	4.69e-12	1.21e-10	-	-	-
TR5917|c0_g1_i1	-2.37076	4.8e-12	1.23e-10	Q5RFH0	ATP synthase subunit g mitochondrial	3e-23
TR3609|c0_g1_i1	-3.00916	4.89e-12	1.25e-10	Q9VLV5	Probable small nuclear ribonucleoprotein E	3e-47
TR9172|c0_g1_i1	-2.34917	4.9e-12	1.25e-10	Q642G4	Peroxisomal membrane protein PEX14	3e-15
TR27242|c0_g1_i1	-2.6346	4.94e-12	1.26e-10	Q9VC49	DNA-directed RNA polymerases I II and III subunit RPABC5	9e-41
TR3712|c0_g1_i1	-2.03353	5.32e-12	1.35e-10	Q8L7W2	Nudix hydrolase 8	5e-40
TR25046|c0_g1_i1	-2.12532	5.79e-12	1.47e-10	Q9NYV6	RNA polymerase I-specific transcription initiation factor RRN3	7e-87
TR25016|c0_g1_i1	-4.3811	5.82e-12	1.47e-10	Q9Z2L6	Multiple inositol polyphosphate phosphatase 1	1e-29
TR8803|c0_g1_i1	-2.56949	5.91e-12	1.49e-10	Q8TGM7	Putative uncharacterized protein ART2	2e-12
TR27477|c0_g1_i1	-3.72756	6.81e-12	1.71e-10	-	-	-
TR18960|c0_g1_i1	-3.2664	6.9e-12	1.73e-10	P46430	Glutathione S-transferase 1	1e-49
TR2450|c0_g1_i1	-2.2934	7.04e-12	1.76e-10	D2WKD9	Farnesol dehydrogenase	2e-60
TR9987|c0_g1_i1	-3.02463	7.97e-12	1.99e-10	-	-	-
TR4505|c0_g1_i1	-3.69545	8.21e-12	2.05e-10	-	-	-
TR14216|c0_g1_i1	-2.74206	8.29e-12	2.06e-10	Q8MMH3	Putative protein-glutamate O-methyltransferase	1e-117
TR25299|c0_g1_i1	-4.12865	8.37e-12	2.08e-10	O43614	Orexin receptor type 2	4e-44
TR956|c0_g1_i1	-4.67161	9.09e-12	2.26e-10	-	-	-
TR13384|c0_g1_i1	-2.39195	9.31e-12	2.31e-10	Q1JQ92	Ribonuclease P/MRP protein subunit POP5	6e-16
TR5258|c0_g1_i1	-2.10665	9.35e-12	2.32e-10	Q04451	Glycine--tRNA ligase	0.0
TR15589|c0_g1_i1	-2.03191	1.2e-11	2.93e-10	Q9VAI0	Probable glucosamine 6-phosphate N-acetyltransferase	3e-60
TR19817|c1_g1_i1	-2.03004	1.23e-11	3.01e-10	Q2T9J0	Peroxisomal leader peptide-processing protease	6e-23
TR7028|c0_g1_i1	-2.98015	1.23e-11	3.01e-10	-	-	-
TR15110|c0_g1_i1	-2.0431	1.24e-11	3.02e-10	Q5T6X4	Protein FAM162B	3e-12
TR1655|c0_g1_i1	-2.41063	1.26e-11	3.06e-10	Q9D1M4	Eukaryotic translation elongation factor 1 epsilon-1	5e-22
TR20365|c0_g1_i1	-3.30139	1.26e-11	3.07e-10	-	-	-
TR15619|c0_g1_i1	-2.96243	1.27e-11	3.09e-10	-	-	-
TR23659|c0_g1_i1	-2.76052	1.31e-11	3.17e-10	Q27591	Integrin beta-nu	2e-135
TR18967|c0_g1_i1	-2.35412	1.32e-11	3.18e-10	Q9QYF1	Retinol dehydrogenase 11	9e-44
TR23612|c0_g1_i1	-2.33435	1.37e-11	3.3e-10	-	-	-
TR10315|c0_g1_i1	-2.30866	1.4e-11	3.36e-10	-	-	-
TR20936|c0_g1_i1	-7.23624	1.43e-11	3.42e-10	-	-	-
TR24818|c0_g1_i1	-3.58156	1.48e-11	3.53e-10	P04069	Carboxypeptidase B	2e-79
TR14187|c0_g1_i1	-3.31291	1.49e-11	3.54e-10	-	-	-
TR9661|c0_g1_i1	-2.58056	1.5e-11	3.57e-10	-	-	-
TR11238|c0_g1_i1	-2.32098	1.53e-11	3.64e-10	Q6PAY8	Hydroxysteroid dehydrogenase-like protein 2	1e-160
TR27662|c0_g1_i1	-2.7975	1.57e-11	3.72e-10	Q9VH39	Protein NDUFAF4 homolog	2e-22
TR9496|c0_g1_i1	-2.81165	1.58e-11	3.73e-10	Q962T5	60S ribosomal protein L24	2e-55
TR622|c0_g1_i1	-2.23938	1.59e-11	3.75e-10	P15007	Enolase	0.0
TR13868|c0_g1_i1	-2.24139	1.61e-11	3.8e-10	Q6WV16	N-acetylgalactosaminyltransferase 6	0.0
TR13885|c0_g1_i1	-3.67915	1.62e-11	3.81e-10	O46040	Protein msta isoform A	1e-21
TR1515|c0_g1_i1	-2.34442	1.62e-11	3.82e-10	-	-	-
TR20154|c0_g1_i1	-2.31996	1.69e-11	3.98e-10	Q8BMF4	Dihydrolipoyllysine-residue acetyltransferase component of pyruvate dehydrogenase complex mitochondrial	5e-101
TR23375|c0_g1_i1	-2.57463	1.72e-11	4.03e-10	P00768	Chymotrypsin-2	3e-25
TR5953|c0_g1_i1	-2.80998	1.72e-11	4.04e-10	P30151	Elongation factor 1-beta	7e-81
TR2468|c0_g1_i1	-2.80337	1.74e-11	4.06e-10	Q9X248	3-oxoacyl- acyl-carrier-protein reductase FabG	1e-37
TR21485|c0_g1_i1	-2.58441	1.76e-11	4.1e-10	Q95108	Thioredoxin mitochondrial	1e-38
TR4560|c0_g1_i1	-4.59546	1.78e-11	4.15e-10	Q95028	L-lactate dehydrogenase	8e-164
TR6952|c0_g1_i1	-2.2478	1.84e-11	4.28e-10	Q8NFV4	Alpha/beta hydrolase domain-containing protein 11	2e-67
TR445|c0_g1_i1	-2.36308	1.9e-11	4.42e-10	Q7M0E7	39S ribosomal protein L14 mitochondrial	2e-36
TR16973|c0_g1_i1	-2.88506	1.94e-11	4.49e-10	UniRef90_UPI0005EEB2FD	PREDICTED peritrophin-1-like	2e-14
TR11057|c0_g1_i1	-3.17174	2e-11	4.62e-10	Q5R6Z9	Protein artemis	1e-64
TR23806|c0_g1_i1	-4.15723	2.03e-11	4.69e-10	-	-	-
TR14648|c0_g1_i1	-2.09056	2.06e-11	4.75e-10	O75027	ATP-binding cassette sub-family B member 7 mitochondrial	0.0
TR22029|c0_g1_i1	-2.39417	2.1e-11	4.83e-10	-	-	-
TR13764|c0_g1_i1	-3.77424	2.15e-11	4.94e-10	-	-	-
TR19611|c0_g1_i1	-2.0992	2.23e-11	5.11e-10	P19351	Troponin T skeletal muscle	5e-108
TR266|c0_g1_i1	-2.70503	2.28e-11	5.23e-10	Q9WUV0	Origin recognition complex subunit 5	2e-98
TR21662|c0_g1_i1	-7.32272	2.33e-11	5.33e-10	-	-	-
TR14836|c0_g1_i1	-3.51918	2.39e-11	5.46e-10	-	-	-
TR19889|c0_g1_i1	-3.18048	2.45e-11	5.59e-10	-	-	-
TR11040|c0_g1_i1	-2.85185	2.66e-11	6.05e-10	Q9VP61	Acetyl-coenzyme A synthetase	0.0
TR1908|c0_g1_i1	-3.2446	2.67e-11	6.07e-10	-	-	-
TR13341|c0_g1_i1	-2.19588	2.68e-11	6.09e-10	-	-	-
TR24381|c0_g1_i1	-2.35337	2.77e-11	6.28e-10	Q5PQ71	Isochorismatase domain-containing protein 2 mitochondrial	3e-47
TR18482|c0_g1_i1	-2.03648	2.79e-11	6.29e-10	-	-	-
TR5603|c0_g1_i1	-5.25213	2.82e-11	6.37e-10	-	-	-
TR15905|c0_g1_i1	-2.19512	2.84e-11	6.39e-10	Q9VAU9	Zinc finger protein 330 homolog	4e-146
TR437|c0_g1_i1	-2.42207	3.01e-11	6.76e-10	Q9VXE0	Probable small nuclear ribonucleoprotein G	2e-41
TR3241|c0_g1_i1	-2.45603	3.14e-11	7.02e-10	-	-	-
TR19289|c0_g1_i1	-2.31237	3.29e-11	7.37e-10	Q7YRJ9	Cytochrome c oxidase subunit 6C	2e-06
TR19265|c0_g1_i1	-2.05821	3.38e-11	7.55e-10	Q642M9	Trans-1 2-dihydrobenzene-1 2-diol dehydrogenase	4e-97
TR1295|c0_g1_i1	-2.54268	3.42e-11	7.61e-10	Q5TZ51	Protein Mpv17	2e-35
TR23378|c0_g1_i1	-2.42056	3.42e-11	7.61e-10	Q8BU30	Isoleucine--tRNA ligase cytoplasmic	0.0
TR4302|c0_g1_i1	-2.23045	3.42e-11	7.61e-10	-	-	-
TR2285|c0_g1_i1	-2.05067	3.51e-11	7.78e-10	P56389	Cytidine deaminase	7e-37
TR24079|c0_g1_i1	-2.72709	3.53e-11	7.83e-10	Q9MZE0	Complement component 1 Q subcomponent-binding protein mitochondrial	1e-32
TR5349|c0_g1_i1	-2.04562	3.73e-11	8.25e-10	-	-	-
TR24402|c0_g1_i1	-7.18037	3.76e-11	8.31e-10	-	-	-
TR11376|c0_g1_i1	-2.10018	3.78e-11	8.34e-10	Q5U4T9	Lysophospholipid acyltransferase 7	6e-62
TR15076|c0_g1_i1	-2.37801	3.81e-11	8.38e-10	A5PJJ7	Short-chain dehydrogenase/reductase family 16C member 6	2e-57
TR2218|c0_g1_i1	-5.3704	3.88e-11	8.53e-10	-	-	-
TR7901|c0_g1_i1	-2.06811	4.11e-11	9.02e-10	Q178L7	Succinate dehydrogenase assembly factor 2 mitochondrial	3e-50
TR7240|c0_g1_i1	-2.2994	4.19e-11	9.17e-10	Q945L0	Cytochrome c oxidase subunit 6b-2	3e-19
TR18230|c0_g1_i1	-7.24414	4.28e-11	9.35e-10	-	-	-
TR20952|c0_g1_i1	-2.01405	4.33e-11	9.46e-10	-	-	-
TR24665|c0_g1_i1	-2.07227	4.75e-11	1e-09	Q5REU4	Staphylococcal nuclease domain-containing protein 1	0.0
TR912|c0_g1_i1	-2.13415	4.76e-11	1e-09	P54960	3-hydroxy-3-methylglutaryl-coenzyme A reductase	0.0
TR24151|c0_g1_i1	-4.96507	4.82e-11	1e-09	-	-	-
TR25398|c0_g1_i1	-6.45379	4.82e-11	1e-09	-	-	-
TR1547|c0_g1_i1	-3.95066	4.48e-11	1e-09	-	-	-
TR20600|c0_g1_i1	-7.19704	4.45e-11	1e-09	-	-	-
TR10825|c0_g1_i1	-5.15475	4.98e-11	1.08e-09	-	-	-
TR1652|c0_g1_i1	-7.17772	5.19e-11	1.12e-09	-	-	-
TR17102|c0_g1_i1	-2.28497	5.29e-11	1.14e-09	Q9D8V7	Signal peptidase complex catalytic subunit SEC11C	8e-95
TR2758|c0_g1_i1	-2.78608	5.39e-11	1.16e-09	-	-	-
TR1778|c0_g1_i1	-2.56582	5.47e-11	1.17e-09	Q9VV43	TPPP family protein CG45057	2e-67
TR6456|c0_g1_i1	-4.35478	5.45e-11	1.17e-09	Q9V4N3	Cytochrome b5	3e-19
TR14425|c0_g1_i1	-3.0906	5.45e-11	1.17e-09	-	-	-
TR21649|c0_g1_i1	-2.60064	5.55e-11	1.19e-09	Q9W141	Putative ATP synthase subunit f mitochondrial	1e-27
TR4653|c0_g1_i1	-3.98667	5.68e-11	1.21e-09	-	-	-
TR8227|c0_g1_i1	-2.04387	5.72e-11	1.22e-09	Q5ZK33	LETM1 and EF-hand domain-containing protein 1 mitochondrial	2e-98
TR14181|c0_g1_i1	-2.45348	5.93e-11	1.26e-09	P41731	CD63 antigen	2e-19
TR23426|c0_g1_i1	-2.48251	6.08e-11	1.29e-09	P11029	Acetyl-CoA carboxylase	0.0
TR24680|c0_g1_i1	-3.35782	6.14e-11	1.3e-09	Q9QWZ1	Cell cycle checkpoint protein RAD1	4e-50
TR27374|c0_g1_i1	-2.29533	6.35e-11	1.35e-09	P12261	Elongation factor 1-gamma	0.0
TR9331|c0_g1_i1	-2.21751	6.36e-11	1.35e-09	Q5XGR8	Beta-lactamase-like protein 2	3e-85
TR15332|c0_g1_i1	-5.51038	6.42e-11	1.36e-09	-	-	-
TR12906|c0_g1_i1	-3.07374	6.64e-11	1.4e-09	A9ULB4	TP53-regulated inhibitor of apoptosis 1	4e-17
TR23671|c0_g1_i1	-4.79058	7.02e-11	1.48e-09	Q3S8M4	Elongation of very long chain fatty acids protein 4	3e-93
TR10548|c0_g1_i1	-2.07292	7.07e-11	1.49e-09	Q7ZVZ6	Presequence protease mitochondrial	0.0
TR16523|c0_g1_i1	-2.50459	7.21e-11	1.52e-09	P34560	Regulator of microtubule dynamics protein 1	2e-28
TR11755|c0_g1_i1	-2.82769	7.71e-11	1.61e-09	Q9CQX8	28S ribosomal protein S36 mitochondrial	5e-06
TR24279|c0_g1_i1	-2.50724	7.83e-11	1.64e-09	Q6DRH5	H/ACA ribonucleoprotein complex subunit 3	2e-22
TR5049|c0_g1_i1	-2.00909	7.94e-11	1.66e-09	P83753	Sex-regulated protein janus-A	4e-38
TR2106|c0_g1_i1	-7.47722	7.95e-11	1.66e-09	-	-	-
TR20595|c0_g1_i1	-2.4018	8.11e-11	1.69e-09	P82204	Triosephosphate isomerase	3e-124
TR9985|c0_g1_i1	-3.3584	8.12e-11	1.69e-09	-	-	-
TR378|c0_g1_i1	-2.24794	8.35e-11	1.73e-09	Q9U639	Heat shock 70 kDa protein cognate 4	0.0
TR11965|c0_g1_i1	-2.24456	8.88e-11	1.84e-09	Q9XYN0	Innexin inx1	3e-168
TR14999|c0_g1_i1	-6.34003	8.9e-11	1.84e-09	-	-	-
TR6556|c0_g1_i1	-2.46985	8.9e-11	1.84e-09	-	-	-
TR22609|c0_g1_i1	-4.48392	9.12e-11	1.88e-09	-	-	-
TR11969|c0_g1_i1	-2.35772	9.24e-11	1.9e-09	Q9VUY9	Phosphoglucomutase	0.0
TR5033|c0_g1_i1	-2.94903	9.55e-11	2e-09	Q91Z53	Glyoxylate reductase/hydroxypyruvate reductase	1e-94
TR7247|c0_g1_i1	-2.10048	9.68e-11	2e-09	B4LS49	Elongation factor G mitochondrial	0.0
TR18794|c0_g1_i1	-4.04429	9.57e-11	2e-09	-	-	-
TR9208|c0_g1_i1	-6.97729	9.99e-11	2.05e-09	-	-	-
TR6258|c0_g1_i1	-2.43511	1.05e-10	2.15e-09	B0VYY5	Cytochrome c oxidase subunit 5A mitochondrial	6e-49
TR25056|c0_g1_i1	-6.48569	1.07e-10	2.19e-09	-	-	-
TR13381|c0_g1_i1	-3.62236	1.08e-10	2.2e-09	Q6DCP1	FAD-dependent oxidoreductase domain-containing protein 1	7e-141
TR337|c0_g1_i1	-2.45315	1.1e-10	2.24e-09	Q9W107	Tyrosine--tRNA ligase mitochondrial	3e-153
TR1422|c0_g1_i1	-2.16476	1.13e-10	2.29e-09	Q9VHN6	39S ribosomal protein L19 mitochondrial	5e-91
TR23912|c0_g1_i1	-2.01658	1.14e-10	2.31e-09	Q0ZB77	Eukaryotic translation initiation factor 3 subunit D	0.0
TR508|c0_g1_i1	-2.0326	1.17e-10	2.36e-09	Q99PL8	Thiamine transporter 2	2e-40
TR8763|c1_g2_i1	-2.29384	1.17e-10	2.36e-09	-	-	-
TR27366|c0_g1_i1	-3.95712	1.18e-10	2.4e-09	-	-	-
TR14766|c0_g1_i1	-3.10369	1.19e-10	2.41e-09	Q9Y1A3	Mitochondrial import inner membrane translocase subunit Tim8	1e-34
TR19957|c0_g1_i1	-6.05827	1.19e-10	2.41e-09	-	-	-
TR5449|c0_g1_i1	-7.05135	1.23e-10	2.49e-09	-	-	-
TR21535|c0_g1_i1	-3.69977	1.24e-10	2.5e-09	-	-	-
TR1944|c0_g1_i1	-2.56414	1.25e-10	2.52e-09	-	-	-
TR18050|c0_g1_i1	-2.4548	1.26e-10	2.53e-09	Q921Y2	U3 small nucleolar ribonucleoprotein protein IMP3	2e-80
TR21323|c0_g1_i1	-2.91357	1.29e-10	2.59e-09	-	-	-
TR23321|c0_g1_i1	-2.92654	1.35e-10	2.7e-09	Q54TR1	Counting factor associated protein D	5e-84
TR17923|c0_g1_i1	-6.74607	1.35e-10	2.7e-09	-	-	-
TR15818|c0_g1_i1	-2.16738	1.37e-10	2.75e-09	Q9U6M0	Evolutionarily conserved signaling intermediate in Toll pathway mitochondrial	7e-85
TR23786|c0_g1_i1	-3.40837	1.39e-10	2.77e-09	-	-	-
TR11478|c0_g1_i1	-2.3132	1.39e-10	2.78e-09	-	-	-
TR6198|c0_g1_i1	-2.34041	1.44e-10	2.87e-09	Q9Y606	tRNA pseudouridine synthase A mitochondrial	2e-86
TR24654|c0_g1_i1	-2.73801	1.44e-10	2.88e-09	F1MJR8	Inactive serine/threonine-protein kinase TEX14	2e-20
TR8206|c0_g1_i1	-3.89143	1.46e-10	2.91e-09	-	-	-
TR18773|c0_g1_i1	-3.27999	1.46e-10	2.91e-09	-	-	-
TR6152|c0_g1_i1	-2.29234	1.47e-10	2.92e-09	P41375	Eukaryotic translation initiation factor 2 subunit 2	3e-104
TR17236|c0_g1_i1	-7.91316	1.48e-10	2.94e-09	P51909	Apolipoprotein D	2e-19
TR26580|c0_g1_i1	-4.78671	1.57e-10	3.1e-09	-	-	-
TR7160|c0_g1_i1	-2.30895	1.61e-10	3.18e-09	-	-	-
TR15435|c0_g1_i1	-2.23757	1.63e-10	3.22e-09	Q7SXW4	ER membrane protein complex subunit 3	3e-127
TR12036|c0_g1_i1	-2.2584	1.64e-10	3.24e-09	P81693	Low molecular weight phosphotyrosine protein phosphatase	1e-46
TR7585|c0_g1_i1	-2.25316	1.67e-10	3.3e-09	Q9Y3C4	EKC/KEOPS complex subunit TPRKB	4e-21
TR16038|c1_g1_i1	-4.05577	1.68e-10	3.31e-09	UniRef90_UPI0006151913	PREDICTED gamma-gliadin-like	9e-11
TR3101|c0_g1_i1	-6.42761	1.69e-10	3.33e-09	-	-	-
TR4422|c0_g1_i1	-2.22196	1.74e-10	3.42e-09	P82927	39S ribosomal protein L42 mitochondrial	3e-10
TR19111|c0_g1_i1	-3.55803	1.75e-10	3.44e-09	Q24238	Alkaline phosphatase 4	1e-139
TR8830|c0_g1_i1	-3.12672	1.76e-10	3.45e-09	-	-	-
TR4239|c0_g1_i1	-2.52952	1.9e-10	3.72e-09	Q6Y306	Multidrug resistance-associated protein 9	0.0
TR14946|c0_g1_i1	-2.97289	1.94e-10	3.8e-09	-	-	-
TR25|c0_g1_i1	-5.55773	2e-10	3.9e-09	-	-	-
TR221|c0_g1_i1	-3.11994	2.09e-10	4.07e-09	Q2L6Z1	Venom allergen 5	8e-63
TR9944|c0_g1_i1	-2.64412	2.09e-10	4.07e-09	P32234	GTP-binding protein 128up	0.0
TR9357|c0_g1_i1	-2.78098	2.21e-10	4.29e-09	Q9Y619	Mitochondrial ornithine transporter 1	1e-87
TR11758|c0_g1_i1	-7.16985	2.23e-10	4.31e-09	-	-	-
TR18508|c0_g1_i1	-2.17021	2.34e-10	4.52e-09	Q7K1V5	Protein jagunal	5e-69
TR12034|c0_g1_i1	-3.41343	2.36e-10	4.56e-09	-	-	-
TR9951|c0_g1_i1	-4.41433	2.49e-10	4.79e-09	-	-	-
TR19920|c0_g1_i1	-3.51603	2.53e-10	4.87e-09	P97535	Phospholipase A1 member A	6e-25
TR2572|c0_g1_i1	-2.66216	2.55e-10	4.9e-09	-	-	-
TR8033|c0_g1_i1	-5.08343	2.58e-10	4.94e-09	-	-	-
TR19549|c0_g1_i1	-2.11952	2.64e-10	5.06e-09	Q963B6	60S ribosomal protein L10a	7e-26
TR367|c0_g1_i1	-2.08782	2.71e-10	5.18e-09	Q9EP86	Neuropeptide FF receptor 1	3e-22
TR5198|c0_g1_i1	-2.54607	2.72e-10	5.2e-09	Q7QB45	Mediator of RNA polymerase II transcription subunit 22	1e-73
TR11301|c0_g1_i1	-2.75516	2.73e-10	5.22e-09	O15160	DNA-directed RNA polymerases I and III subunit RPAC1	2e-123
TR24069|c0_g1_i1	-2.42383	2.84e-10	5.41e-09	P82251	b(0 )-type amino acid transporter 1	1e-161
TR9309|c0_g1_i1	-3.05064	2.99e-10	5.69e-09	Q3B748	Protein LLP homolog	3e-23
TR22020|c0_g1_i1	-2.22623	3.08e-10	5.85e-09	-	-	-
TR254|c0_g1_i1	-2.4899	3.13e-10	5.94e-09	Q9V3P0	Peroxiredoxin 1	2e-112
TR19294|c0_g1_i1	-3.5262	3.18e-10	6e-09	Q02157	Pancreatic triacylglycerol lipase	2e-33
TR24989|c0_g1_i1	-2.45403	3.15e-10	6e-09	-	-	-
TR20019|c0_g1_i1	-6.89887	3.25e-10	6.13e-09	-	-	-
TR27751|c0_g1_i1	-3.18327	3.27e-10	6.16e-09	Q8CH36	Proton-coupled amino acid transporter 4	2e-59
TR1075|c0_g1_i1	-3.38232	3.28e-10	6.18e-09	Q9W5U2	Probable chitinase 3	6e-06
TR9946|c0_g1_i1	-3.17905	3.28e-10	6.18e-09	P20397	Nucleolin	6e-09
TR7282|c0_g1_i1	-2.59917	3.3e-10	6.21e-09	P46060	Ran GTPase-activating protein 1	6e-85
TR21192|c0_g1_i1	-5.04376	3.35e-10	6.3e-09	-	-	-
TR17|c0_g1_i1	-6.31944	3.43e-10	6.44e-09	-	-	-
TR25204|c0_g1_i1	-2.43597	3.47e-10	6.5e-09	P30050	60S ribosomal protein L12	4e-90
TR14849|c0_g1_i1	-2.12196	3.54e-10	6.63e-09	O18640	Guanine nucleotide-binding protein subunit beta-like protein	0.0
TR8975|c0_g1_i1	-2.27578	3.66e-10	6.85e-09	Q9W092	Probable chitinase 2	5e-122
TR17153|c0_g1_i1	-2.74697	3.71e-10	6.94e-09	P34851	NADH-ubiquinone oxidoreductase chain 3	2e-12
TR23682|c0_g1_i1	-2.435	4.04e-10	7.53e-09	-	-	-
TR20571|c0_g1_i1	-2.0583	4.06e-10	7.55e-09	P55202	Atrial natriuretic peptide receptor 2	0.0
TR24925|c0_g1_i1	-2.21179	4.09e-10	7.6e-09	-	-	-
TR4116|c0_g1_i1	-4.1887	4.16e-10	7.7e-09	-	-	-
TR16411|c0_g1_i1	-2.03285	4.34e-10	8e-09	Q9D289	Trafficking protein particle complex subunit 6B	8e-53
TR19008|c0_g1_i1	-3.21151	4.42e-10	8.17e-09	-	-	-
TR591|c0_g1_i1	-3.62774	4.44e-10	8.19e-09	Q06HQ7	Phospholipase B1 membrane-associated	1e-19
TR5905|c0_g1_i1	-3.07906	4.53e-10	8.35e-09	-	-	-
TR25297|c0_g1_i1	-2.3358	4.59e-10	8.43e-09	Q95V39	60S ribosomal protein L8	2e-160
TR20669|c0_g1_i1	-6.73638	4.69e-10	8.59e-09	-	-	-
TR24242|c0_g1_i1	-2.52491	4.76e-10	8.72e-09	Q962R9	40S ribosomal protein S10	1e-63
TR5172|c0_g1_i1	-2.35836	4.92e-10	9e-09	Q66I24	Argininosuccinate synthase	0.0
TR14966|c0_g1_i1	-4.29198	4.94e-10	9e-09	-	-	-
TR24909|c0_g1_i1	-3.18831	5.07e-10	9.24e-09	Q8I1F4	rRNA 2'-O-methyltransferase fibrillarin	1e-157
TR2037|c0_g1_i1	-2.38597	5.26e-10	9.59e-09	A1Z9A8	Protein PTCD3 homolog mitochondrial	2e-49
TR17910|c0_g1_i1	-2.21806	5.51e-10	1e-08	P30736	60S ribosomal protein L15	3e-88
TR13730|c0_g3_i1	-7.00863	5.52e-10	1e-08	-	-	-
TR17435|c0_g1_i1	-7.5102	5.65e-10	1.03e-08	Q7M4F3	Endocuticle structural glycoprotein SgAbd-2	1e-31
TR11858|c0_g1_i1	-4.76008	5.68e-10	1.03e-08	-	-	-
TR666|c0_g1_i1	-3.27663	5.81e-10	1.05e-08	Q8I1N0	Histone H2B	2e-57
TR12061|c0_g1_i1	-3.00064	5.85e-10	1.06e-08	-	-	-
TR5512|c0_g1_i1	-2.6532	5.9e-10	1.07e-08	P61265	Syntaxin-1B	8e-40
TR23814|c0_g1_i1	-2.04055	5.94e-10	1.07e-08	B4JYJ2	CDGSH iron-sulfur domain-containing protein 2 homolog	6e-48
TR7462|c0_g1_i1	-2.47447	6.06e-10	1.09e-08	P62313	U6 snRNA-associated Sm-like protein LSm6	1e-43
TR6336|c0_g1_i1	-3.90813	6.1e-10	1.1e-08	P84057	Histone H2A	1e-66
TR21044|c0_g1_i1	-2.60751	6.14e-10	1.1e-08	-	-	-
TR10499|c0_g1_i1	-2.3058	6.26e-10	1.13e-08	Q91WQ5	TAF5-like RNA polymerase II p300/CBP-associated factor-associated factor 65 kDa subunit 5L	2e-99
TR13979|c0_g1_i1	-2.85106	6.51e-10	1.17e-08	Q4V9P0	S-adenosylmethionine mitochondrial carrier protein	1e-81
TR27867|c0_g1_i1	-2.53235	6.51e-10	1.17e-08	Q08288	Cell growth-regulating nucleolar protein	5e-27
TR10882|c0_g1_i1	-2.88245	6.58e-10	1.18e-08	P20374	Cytochrome c oxidase subunit 1	5e-35
TR23660|c0_g1_i1	-2.27592	6.68e-10	1.19e-08	Q6NVR9	ATPase family AAA domain-containing protein 3	0.0
TR15436|c0_g1_i1	-4.91548	6.85e-10	1.22e-08	Q7JQ07	Mariner Mos1 transposase	3e-59
TR3406|c0_g1_i1	-5.21041	6.91e-10	1.23e-08	-	-	-
TR23726|c0_g1_i1	-2.16309	7.08e-10	1.26e-08	Q17G75	Adenylosuccinate synthetase	0.0
TR4400|c0_g1_i1	-2.32431	7.17e-10	1.28e-08	Q9VWP4	Probable sulfite oxidase mitochondrial	0.0
TR14837|c0_g1_i1	-2.18905	7.25e-10	1.29e-08	Q9VUJ0	39S ribosomal protein L39 mitochondrial	5e-103
TR5573|c0_g1_i1	-2.40333	7.35e-10	1.3e-08	Q5M8V0	Transcription factor BTF3 homolog 4	1e-57
TR18365|c0_g1_i1	-5.67675	7.39e-10	1.31e-08	-	-	-
TR27039|c0_g1_i1	-2.73483	7.54e-10	1.33e-08	-	-	-
TR2004|c0_g1_i1	-6.81859	7.49e-10	1.33e-08	-	-	-
TR7034|c0_g1_i1	-3.13701	7.68e-10	1.36e-08	-	-	-
TR9114|c1_g1_i1	-2.19042	7.78e-10	1.37e-08	Q1W674	Hexokinase-2	2e-101
TR6392|c0_g1_i1	-2.32592	7.75e-10	1.37e-08	Q9XSU7	60S ribosomal protein L27	4e-57
TR19589|c0_g1_i1	-6.49811	7.79e-10	1.37e-08	-	-	-
TR13253|c0_g1_i1	-2.55398	7.78e-10	1.37e-08	-	-	-
TR1186|c0_g1_i1	-2.35053	8.48e-10	1.48e-08	Q5XIH7	Prohibitin-2	1e-147
TR1953|c0_g1_i1	-3.32028	8.44e-10	1.48e-08	B0WC46	Facilitated trehalose transporter Tret1	7e-54
TR17048|c0_g1_i1	-2.44864	8.66e-10	1.51e-08	P62282	40S ribosomal protein S11	2e-74
TR14203|c0_g1_i1	-2.06375	8.77e-10	1.53e-08	Q9D4V0	Ethanolamine kinase 1	1e-97
TR19957|c0_g2_i1	-5.79447	8.88e-10	1.55e-08	-	-	-
TR22195|c0_g1_i1	-4.28066	8.99e-10	1.56e-08	-	-	-
TR18493|c0_g1_i1	-2.34003	9.39e-10	1.63e-08	P91931	S-adenosylmethionine decarboxylase proenzyme	1e-119
TR26292|c0_g1_i1	-2.21064	9.71e-10	1.69e-08	Q8WQI7	60S ribosomal protein L18a	6e-106
TR26300|c0_g1_i1	-2.92949	9.98e-10	1.73e-08	Q8WY07	Cationic amino acid transporter 3	4e-167
TR30|c1_g1_i1	-2.11433	1.04e-09	1.8e-08	Q92536	Y L amino acid transporter 2	3e-136
TR6710|c0_g1_i1	-2.09175	1.04e-09	1.8e-08	Q9QYU1	Peroxisomal biogenesis factor 19	1e-29
TR9485|c0_g1_i1	-2.53215	1.06e-09	1.83e-08	P18101	Ubiquitin-60S ribosomal protein L40	4e-87
TR23642|c0_g1_i1	-2.07537	1.12e-09	1.93e-08	P35502	Esterase FE4	2e-81
TR24096|c0_g1_i1	-2.31436	1.13e-09	1.94e-08	Q6ZM19	Eukaryotic translation initiation factor 6	1e-148
TR19464|c0_g1_i1	-2.37001	1.13e-09	1.94e-08	Q9VCY8	Adiponectin receptor protein	0.0
TR11318|c0_g1_i1	-6.29403	1.13e-09	1.94e-08	-	-	-
TR8763|c1_g3_i1	-2.22934	1.15e-09	1.96e-08	-	-	-
TR15377|c0_g1_i1	-3.74967	1.19e-09	2.03e-08	P31396	Probable nuclear hormone receptor HR3	0.0
TR5719|c0_g1_i1	-2.21669	1.19e-09	2.03e-08	P00423	Cytochrome c oxidase subunit 4 isoform 1 mitochondrial	2e-23
TR20647|c0_g1_i1	-3.54136	1.2e-09	2.05e-08	Q9BWD1	Acetyl-CoA acetyltransferase cytosolic	8e-169
TR2443|c0_g1_i1	-3.86862	1.21e-09	2.07e-08	Q2TA14	Lysosomal Pro-X carboxypeptidase	1e-164
TR13825|c0_g1_i1	-2.92449	1.25e-09	2.12e-08	Q62452	UDP-glucuronosyltransferase 1-9	1e-52
TR13321|c0_g1_i1	-2.54858	1.32e-09	2.24e-08	Q9V4U7	Probable cytochrome P450 6a14	8e-123
TR24458|c0_g1_i1	-2.06407	1.33e-09	2.26e-08	Q9UHW5	GPN-loop GTPase 3	9e-116
TR7921|c0_g1_i1	-3.57159	1.34e-09	2.28e-08	-	-	-
TR10146|c0_g1_i1	-2.79451	1.43e-09	2.43e-08	-	-	-
TR20719|c0_g1_i1	-6.51276	1.45e-09	2.45e-08	-	-	-
TR2227|c0_g1_i1	-5.40393	1.46e-09	2.46e-08	-	-	-
TR4610|c0_g1_i1	-2.10189	1.53e-09	2.58e-08	B4IMF6	NFU1 iron-sulfur cluster scaffold homolog mitochondrial	1e-102
TR16789|c0_g1_i1	-2.11525	1.6e-09	2.69e-08	Q9W4J5	Ribosomal RNA small subunit methyltransferase NEP1	3e-110
TR10949|c0_g1_i1	-6.37995	1.62e-09	2.71e-08	-	-	-
TR16559|c0_g1_i1	-2.244	1.7e-09	2.84e-08	P46441	Putative ATPase N2B	1e-153
TR24983|c0_g1_i1	-2.83941	1.7e-09	2.84e-08	-	-	-
TR27565|c0_g1_i1	-2.16876	1.72e-09	2.88e-08	-	-	-
TR2647|c0_g1_i1	-2.01535	1.74e-09	2.9e-08	O88696	ATP-dependent Clp protease proteolytic subunit mitochondrial	7e-107
TR16085|c0_g1_i1	-3.10117	1.74e-09	2.9e-08	-	-	-
TR1742|c0_g1_i1	-2.45071	1.91e-09	3.18e-08	P54622	Single-stranded DNA-binding protein mitochondrial	5e-52
TR16543|c0_g1_i1	-2.13153	1.92e-09	3.19e-08	P48508	Glutamate--cysteine ligase regulatory subunit	3e-34
TR19155|c1_g1_i1	-2.04904	1.92e-09	3.19e-08	-	-	-
TR16223|c0_g1_i1	-2.28034	1.93e-09	3.2e-08	P19178	Histone H2A	1e-61
TR24622|c0_g1_i1	-2.35666	1.93e-09	3.2e-08	P61222	ATP-binding cassette sub-family E member 1	0.0
TR3429|c0_g1_i1	-6.94483	1.99e-09	3.3e-08	-	-	-
TR14752|c1_g1_i1	-2.46728	2e-09	3.3e-08	-	-	-
TR19061|c0_g1_i1	-2.26711	2.04e-09	3.37e-08	Q9NPF2	Carbohydrate sulfotransferase 11	2e-34
TR19543|c0_g1_i1	-2.85329	2.05e-09	3.38e-08	P25183	Regulator of chromosome condensation	3e-125
TR21428|c0_g1_i1	-2.78574	2.14e-09	3.52e-08	P49914	5-formyltetrahydrofolate cyclo-ligase	5e-52
TR25467|c0_g1_i1	-2.49294	2.23e-09	3.65e-08	Q9VGN9	Probable ribosome biogenesis protein RLP24	3e-75
TR14848|c0_g1_i1	-2.09522	2.27e-09	3.72e-08	Q24134	Negative elongation factor D	0.0
TR5875|c0_g1_i1	-2.4887	2.31e-09	3.77e-08	P08761	Peptide methionine sulfoxide reductase	2e-75
TR23930|c0_g1_i1	-5.18139	2.32e-09	3.79e-08	UniRef90_UPI000614A1DB	PREDICTED mediator of DNA damage checkpoint protein 1-like isoform X1	1e-09
TR27768|c0_g1_i1	-3.17263	2.39e-09	3.9e-08	-	-	-
TR23739|c0_g1_i1	-3.01999	2.41e-09	3.92e-08	P48592	Ribonucleoside-diphosphate reductase subunit M2	0.0
TR19201|c0_g1_i1	-2.40628	2.45e-09	3.98e-08	Q29GB8	Sodium-dependent nutrient amino acid transporter 1	0.0
TR20321|c0_g1_i1	-2.84864	2.54e-09	4.12e-08	-	-	-
TR14685|c0_g1_i1	-2.16174	2.6e-09	4.21e-08	Q2KJI2	Dolichyl-diphosphooligosaccharide--protein glycosyltransferase subunit STT3A	0.0
TR16950|c0_g1_i1	-2.04628	2.6e-09	4.21e-08	Q6P2Z6	60S ribosomal export protein NMD3	0.0
TR23593|c0_g1_i1	-2.23033	2.67e-09	4.3e-08	P91679	Peptide transporter family 1	1e-161
TR391|c0_g1_i1	-2.16827	2.7e-09	4.35e-08	O18598	Glutathione S-transferase	4e-75
TR12030|c0_g1_i1	-2.15419	2.74e-09	4.39e-08	Q9V6U9	Probable trans-2-enoyl-CoA reductase mitochondrial	2e-125
TR11517|c0_g1_i1	-2.14094	2.78e-09	4.47e-08	F6QV99	ATPase family AAA domain-containing protein 1	1e-127
TR3845|c0_g1_i1	-6.08816	2.83e-09	4.53e-08	-	-	-
TR8539|c0_g1_i1	-2.9668	2.84e-09	4.54e-08	Q92887	Canalicular multispecific organic anion transporter 1	5e-22
TR703|c0_g1_i1	-3.37945	1.71e-11	4.59e-08	-	-	-
TR17748|c0_g1_i1	-3.33758	2.9e-09	4.63e-08	-	-	-
TR13432|c0_g1_i1	-2.04755	3.05e-09	4.86e-08	Q9V9Z1	39S ribosomal protein L32 mitochondrial	1e-35
TR22269|c0_g1_i1	-3.7653	3.1e-09	4.94e-08	UniRef90_M4VV00	Odorant-binding protein 4	4e-31
TR5161|c0_g1_i1	-2.12062	3.15e-09	5e-08	Q02366	NADH dehydrogenase ubiquinone 1 alpha subcomplex subunit 6	8e-21
TR2434|c0_g1_i1	-2.04927	3.26e-09	5.18e-08	Q9D0B6	Protein PBDC1	2e-53
TR8438|c0_g1_i1	-2.0531	3.37e-09	5.34e-08	-	-	-
TR1850|c0_g1_i1	-4.15577	3.46e-09	5.47e-08	-	-	-
TR6343|c0_g1_i1	-6.54165	3.5e-09	5.52e-08	-	-	-
TR11034|c0_g1_i1	-2.4371	3.53e-09	5.57e-08	Q94518	Nascent polypeptide-associated complex subunit alpha	5e-72
TR54|c0_g1_i1	-5.0911	3.54e-09	5.58e-08	UniRef90_UPI00021A7B1B	PREDICTED antifreeze protein Maxi-like	3e-85
TR14024|c0_g1_i1	-3.25595	3.59e-09	5.65e-08	-	-	-
TR9619|c0_g1_i1	-2.25345	3.6e-09	5.67e-08	Q9W5N0	Cytochrome c oxidase assembly factor 7 homolog	4e-54
TR9724|c0_g1_i1	-2.97744	3.61e-09	5.67e-08	C3YWU0	Alpha-L-fucosidase	0.0
TR25730|c0_g1_i1	-4.59951	3.65e-09	5.74e-08	-	-	-
TR1865|c0_g1_i1	-3.14228	3.75e-09	5.88e-08	-	-	-
TR19283|c0_g1_i1	-2.02157	3.9e-09	6.1e-08	Q0VCU1	Cytoplasmic aconitate hydratase	0.0
TR21980|c0_g1_i1	-2.69284	3.91e-09	6.11e-08	-	-	-
TR1161|c0_g1_i1	-2.69248	3.98e-09	6.19e-08	P41777	Nucleolar and coiled-body phosphoprotein 1	8e-16
TR21530|c0_g1_i1	-2.03689	4.01e-09	6.24e-08	Q6NX12	Nuclear pore complex protein Nup93	0.0
TR10821|c0_g1_i1	-2.63198	4.01e-09	6.24e-08	-	-	-
TR21009|c0_g1_i1	-2.05475	4.17e-09	6.48e-08	-	PREDICTED atrial natriuretic peptide receptor 1-like isoform X1	-
TR24698|c0_g1_i1	-2.292	4.25e-09	6.59e-08	Q80UG8	Tubulin polyglutamylase TTLL4	8e-162
TR1302|c0_g1_i1	-2.0855	4.26e-09	6.6e-08	Q9V7S5	Putative inorganic phosphate cotransporter	1e-120
TR21723|c0_g1_i1	-2.11313	4.26e-09	6.6e-08	P62752	60S ribosomal protein L23a	2e-57
TR17055|c0_g1_i1	-3.76931	4.31e-09	6.67e-08	P34845	Cytochrome b	9e-77
TR12336|c0_g1_i1	-2.20093	4.42e-09	6.84e-08	Q9CQJ8	NADH dehydrogenase ubiquinone 1 beta subcomplex subunit 9	4e-30
TR21622|c0_g1_i1	-2.42028	4.49e-09	6.94e-08	Q9V6Y3	Probable 28S ribosomal protein S16 mitochondrial	4e-38
TR15603|c0_g1_i1	-5.06895	4.49e-09	6.94e-08	-	-	-
TR27082|c0_g1_i1	-6.57772	4.52e-09	6.97e-08	-	-	-
TR13347|c0_g1_i1	-2.63243	4.68e-09	7.2e-08	-	-	-
TR10427|c0_g1_i1	-2.13326	4.7e-09	7.22e-08	-	-	-
TR4929|c0_g1_i1	-2.07714	4.79e-09	7.36e-08	Q9VF89	39S ribosomal protein L9 mitochondrial	2e-56
TR27447|c0_g1_i1	-5.1705	4.92e-09	7.55e-08	-	-	-
TR13359|c0_g1_i1	-2.61873	4.94e-09	7.58e-08	-	-	-
TR15275|c0_g1_i1	-4.51239	5.1e-09	7.81e-08	-	-	-
TR16076|c0_g1_i1	-2.53042	5.12e-09	7.83e-08	-	-	-
TR12013|c0_g2_i1	-2.13336	5.27e-09	8.05e-08	-	-	-
TR19691|c0_g1_i1	-2.14357	5.37e-09	8.17e-08	Q6MG08	ATP-binding cassette sub-family F member 1	0.0
TR1548|c0_g1_i1	-3.03889	5.5e-09	8.37e-08	-	-	-
TR2594|c0_g1_i1	-3.49874	5.54e-09	8.4e-08	-	-	-
TR1114|c0_g1_i1	-2.00461	5.74e-09	8.7e-08	Q6AYD3	Proliferation-associated protein 2G4	2e-132
TR25000|c0_g1_i1	-6.44112	5.92e-09	8.94e-08	-	-	-
TR19520|c0_g1_i1	-2.24063	6.01e-09	9.07e-08	Q9D1C9	Ribosomal RNA-processing protein 7 homolog A	5e-42
TR3617|c0_g1_i1	-2.61773	6.16e-09	9.29e-08	-	-	-
TR11171|c0_g1_i1	-2.12709	6.25e-09	9.41e-08	Q1HPW4	Eukaryotic translation initiation factor 3 subunit I	4e-175
TR3884|c0_g1_i1	-2.24469	6.48e-09	9.74e-08	P41565	Isocitrate dehydrogenase NAD subunit gamma 1 mitochondrial	2e-125
TR14925|c0_g1_i1	-2.22334	6.62e-09	9.93e-08	Q06136	3-ketodihydrosphingosine reductase	8e-98
TR22306|c0_g1_i1	-6.459	6.64e-09	9.95e-08	-	-	-
TR8231|c0_g1_i1	-2.21117	6.75e-09	1.01e-07	Q7SYV0	Phenylalanine--tRNA ligase alpha subunit B	0.0
TR23928|c0_g1_i1	-2.81459	6.85e-09	1.02e-07	Q5U403	Diphosphomevalonate decarboxylase	6e-134
TR17043|c0_g1_i1	-3.66629	7.08e-09	1.05e-07	P16066	Atrial natriuretic peptide receptor 1	2e-51
TR9511|c0_g1_i1	-2.6221	7.17e-09	1.07e-07	P31937	3-hydroxyisobutyrate dehydrogenase mitochondrial	2e-114
TR4972|c0_g1_i1	-2.0237	7.42e-09	1.1e-07	P36188	Troponin I	2e-48
TR12398|c0_g1_i1	-2.35678	7.39e-09	1.1e-07	P46222	60S ribosomal protein L11	3e-114
TR2426|c0_g1_i1	-2.04034	7.47e-09	1.11e-07	Q9V579	Protein preli-like	6e-54
TR688|c0_g1_i1	-3.25321	7.48e-09	1.11e-07	UniRef90_UPI00061978B6	PREDICTED muscle M-line assembly protein unc-89-like	2e-145
TR23979|c0_g1_i1	-2.00736	7.67e-09	1.13e-07	-	-	-
TR13460|c0_g1_i1	-2.20075	7.73e-09	1.14e-07	P47830	60S ribosomal protein L27a	1e-62
TR24109|c0_g1_i1	-2.69318	7.82e-09	1.15e-07	-	-	-
TR543|c0_g1_i1	-6.75266	7.9e-09	1.16e-07	P04069	Carboxypeptidase B	3e-93
TR26668|c0_g1_i1	-2.45896	8.04e-09	1.18e-07	-	-	-
TR17129|c0_g1_i1	-3.12689	8.09e-09	1.19e-07	-	-	-
TR21519|c0_g1_i1	-3.43707	8.18e-09	1.2e-07	P34847	NADH-ubiquinone oxidoreductase chain 1	1e-36
TR25583|c0_g1_i1	-6.68578	8.24e-09	1.21e-07	-	-	-
TR26459|c0_g1_i1	-3.11011	8.45e-09	1.24e-07	-	-	-
TR21021|c0_g1_i1	-2.85991	8.78e-09	1.28e-07	-	-	-
TR18382|c0_g1_i1	-3.47635	8.88e-09	1.29e-07	Q9GZU5	Nyctalopin	1e-20
TR27870|c0_g1_i1	-3.78144	8.87e-09	1.29e-07	-	-	-
TR23909|c0_g1_i1	-2.22597	9.37e-09	1.36e-07	Q7YR75	39S ribosomal protein L12 mitochondrial	1e-20
TR16834|c0_g1_i1	-6.41756	9.57e-09	1.39e-07	-	-	-
TR12205|c0_g1_i1	-4.73781	9.67e-09	1.4e-07	-	-	-
TR26274|c0_g1_i1	-4.55764	9.75e-09	1.41e-07	-	-	-
TR5722|c0_g1_i1	-2.96109	9.9e-09	1.43e-07	Q16GH0	Molybdenum cofactor sulfurase 1	0.0
TR16873|c0_g1_i1	-3.36652	9.98e-09	1.44e-07	-	-	-
TR1378|c0_g1_i1	-5.72734	1.02e-08	1.47e-07	-	-	-
TR5292|c0_g1_i1	-2.69287	1.03e-08	1.49e-07	Q9P0U1	Mitochondrial import receptor subunit TOM7 homolog	9e-11
TR21326|c0_g1_i1	-4.07273	1.04e-08	1.5e-07	-	-	-
TR27940|c0_g1_i1	-4.46979	1.05e-08	1.5e-07	-	-	-
TR6333|c0_g1_i1	-6.33467	1.04e-08	1.5e-07	-	-	-
TR7736|c0_g1_i1	-6.37435	1.05e-08	1.5e-07	-	-	-
TR25481|c0_g1_i1	-4.47903	1.09e-08	1.56e-07	-	-	-
TR10662|c0_g1_i1	-4.32969	1.11e-08	1.58e-07	Q5BLY5	Venom acid phosphatase Acph-1	7e-179
TR2199|c0_g1_i1	-2.7148	1.11e-08	1.58e-07	P36362	Endochitinase	0.0
TR6355|c0_g1_i1	-2.70395	1.14e-08	1.62e-07	-	-	-
TR24339|c0_g1_i1	-2.75537	1.17e-08	1.66e-07	-	-	-
TR14025|c0_g1_i1	-2.08047	1.18e-08	1.68e-07	O61231	60S ribosomal protein L10	2e-138
TR12325|c0_g1_i1	-2.08747	1.18e-08	1.68e-07	-	-	-
TR25881|c0_g1_i1	-3.88336	1.19e-08	1.69e-07	-	-	-
TR18563|c0_g1_i1	-5.69526	1.19e-08	1.69e-07	-	-	-
TR6923|c0_g1_i1	-5.90133	1.22e-08	1.73e-07	-	-	-
TR11179|c0_g1_i1	-2.07196	1.31e-08	1.85e-07	P27674	Solute carrier family 2 facilitated glucose transporter member 1	6e-141
TR12468|c0_g1_i1	-2.31018	1.34e-08	1.88e-07	UniRef90_UPI0006198404	PREDICTED acyl carrier protein mitochondrial isoform X1	5e-21
TR7450|c0_g1_i1	-2.312	1.33e-08	1.88e-07	-	-	-
TR1126|c0_g1_i1	-6.7737	1.37e-08	1.92e-07	Q05319	Serine proteinase stubble	5e-63
TR9463|c0_g1_i1	-2.2418	1.39e-08	1.94e-07	Q8CGC7	Bifunctional glutamate/proline--tRNA ligase	0.0
TR3038|c0_g1_i1	-2.82667	1.43e-08	1.99e-07	-	-	-
TR26777|c0_g1_i1	-5.65702	1.51e-08	2.1e-07	-	-	-
TR22088|c0_g1_i1	-2.02041	1.53e-08	2.12e-07	G4WAW9	Selenoprotein M	9e-29
TR9397|c0_g1_i1	-2.06848	1.53e-08	2.12e-07	-	-	-
TR1760|c0_g1_i1	-2.11695	1.54e-08	2.13e-07	A4IGL7	Peroxidasin	3e-97
TR15314|c0_g1_i1	-2.58945	1.55e-08	2.15e-07	Q964T2	Cytochrome P450 9e2	4e-151
TR13376|c0_g1_i1	-2.44688	1.58e-08	2.18e-07	Q9VYD7	Mitochondrial import inner membrane translocase subunit Tim9	4e-28
TR27344|c0_g1_i1	-4.08832	1.59e-08	2.19e-07	-	-	-
TR10337|c0_g1_i1	-2.42324	1.62e-08	2.23e-07	Q3SZW4	Mitochondrial import inner membrane translocase subunit Tim10 B	6e-14
TR14726|c0_g1_i1	-3.36237	1.64e-08	2.25e-07	Q1ECW2	Neuronal PAS domain-containing protein 4	1e-21
TR11191|c0_g1_i1	-2.21193	1.68e-08	2.3e-07	Q9VQ79	Putative apoptosis-inducing factor 1 mitochondrial	4e-168
TR22004|c0_g1_i1	-2.85626	1.69e-08	2.32e-07	-	-	-
TR21032|c0_g1_i1	-2.09776	1.73e-08	2.37e-07	Q02375	NADH dehydrogenase ubiquinone iron-sulfur protein 4 mitochondrial	4e-47
TR18369|c0_g1_i1	-2.19002	1.73e-08	2.37e-07	O95433	Activator of 90 kDa heat shock protein ATPase homolog 1	2e-96
TR15873|c0_g1_i1	-5.37335	1.81e-08	2.47e-07	-	-	-
TR27518|c1_g1_i1	-2.28597	1.84e-08	2.51e-07	UniRef90_UPI000619A0ED	PREDICTED cylicin-1-like	3e-12
TR9179|c0_g1_i1	-3.64401	1.85e-08	2.51e-07	Q27442	Histone H2B	4e-34
TR6168|c0_g1_i1	-3.77669	1.84e-08	2.51e-07	-	-	-
TR24318|c0_g1_i1	-4.7702	2e-08	2.7e-07	-	-	-
TR23241|c0_g1_i1	-5.59029	2.08e-08	2.81e-07	-	-	-
TR16429|c0_g1_i1	-2.14633	2.1e-08	2.82e-07	Q1HPL8	NADH dehydrogenase ubiquinone 1 beta subcomplex subunit 10	1e-53
TR13638|c0_g1_i1	-2.73616	2.14e-08	2.88e-07	-	-	-
TR6835|c0_g1_i1	-4.27705	2.22e-08	2.97e-07	-	-	-
TR4070|c0_g1_i1	-2.01539	2.29e-08	3.07e-07	-	-	-
TR15121|c0_g1_i1	-3.0077	2.31e-08	3.1e-07	-	-	-
TR14239|c0_g1_i1	-2.03258	2.31e-08	3.1e-07	-	-	-
TR20722|c0_g1_i1	-2.4039	2.33e-08	3.11e-07	-	-	-
TR3014|c0_g1_i1	-2.09237	2.39e-08	3.19e-07	P37837	Transaldolase	6e-155
TR10509|c0_g1_i1	-3.31798	2.42e-08	3.22e-07	-	-	-
TR4029|c0_g1_i1	-2.02949	2.47e-08	3.29e-07	Q6P011	ER membrane protein complex subunit 4	4e-54
TR9227|c0_g1_i1	-2.09464	2.47e-08	3.29e-07	-	-	-
TR11151|c0_g1_i1	-2.9682	2.48e-08	3.3e-07	-	-	-
TR35|c0_g2_i1	-6.71558	2.51e-08	3.33e-07	-	-	-
TR8217|c1_g1_i1	-3.65306	2.64e-08	3.5e-07	-	-	-
TR12475|c0_g1_i1	-6.55672	2.7e-08	3.57e-07	-	-	-
TR6214|c0_g1_i1	-2.10199	2.73e-08	3.61e-07	Q945U1	40S ribosomal protein S15	2e-73
TR20162|c0_g1_i1	-2.09676	2.87e-08	3.78e-07	Q9VE04	39S ribosomal protein L55 mitochondrial	8e-16
TR164|c0_g1_i1	-2.1973	2.88e-08	3.79e-07	Q95327	Beta-mannosidase	0.0
TR5659|c0_g1_i1	-6.188	2.92e-08	3.83e-07	-	-	-
TR27785|c0_g1_i1	-2.58575	2.97e-08	3.9e-07	Q03042	cGMP-dependent protein kinase isozyme 1	0.0
TR17039|c0_g1_i1	-3.07408	2.98e-08	3.91e-07	-	-	-
TR10929|c0_g1_i1	-3.10122	3e-08	3.94e-07	-	-	-
TR15318|c0_g1_i1	-2.55123	3.07e-08	4.03e-07	-	-	-
TR22034|c0_g1_i1	-2.39372	3.09e-08	4.05e-07	-	-	-
TR2607|c0_g1_i1	-4.69297	3.33e-08	4.35e-07	-	-	-
TR9467|c0_g1_i1	-3.21602	3.42e-08	4.45e-07	Q9UGQ3	Solute carrier family 2 facilitated glucose transporter member 6	5e-22
TR10945|c0_g1_i1	-2.09373	3.46e-08	4.49e-07	Q9NVD3	SET domain-containing protein 4	6e-28
TR16265|c0_g1_i1	-2.162	3.45e-08	4.49e-07	P48159	60S ribosomal protein L23	3e-88
TR181|c0_g1_i1	-2.48371	3.51e-08	4.56e-07	Q9Y2X3	Nucleolar protein 58	0.0
TR7532|c0_g1_i1	-3.60253	3.86e-08	4.99e-07	-	-	-
TR8171|c0_g1_i1	-3.90495	4.05e-08	5.22e-07	-	-	-
TR27469|c0_g1_i1	-2.93858	4.07e-08	5.24e-07	B2D0J4	Venom dipeptidyl peptidase 4	0.0
TR4838|c0_g1_i1	-2.15176	4.11e-08	5.28e-07	Q148G7	Dynactin subunit 6	2e-51
TR25482|c0_g1_i1	-3.49523	4.12e-08	5.29e-07	-	-	-
TR7164|c0_g1_i1	-3.65225	4.2e-08	5.39e-07	-	-	-
TR4093|c0_g1_i1	-4.16973	4.25e-08	5.45e-07	-	-	-
TR24517|c0_g1_i1	-2.29018	4.3e-08	5.5e-07	UniRef90_UPI0003DECE0F	PREDICTED NAD kinase-like isoform X4	3e-30
TR19532|c0_g1_i1	-4.26652	4.36e-08	5.57e-07	-	-	-
TR27289|c1_g1_i1	-4.38473	4.41e-08	5.63e-07	UniRef90_UPI0003DE7AC0	PREDICTED J domain-containing protein CG6693-like isoform X2	5e-84
TR14438|c0_g1_i1	-2.47434	4.47e-08	5.69e-07	-	-	-
TR24447|c0_g1_i1	-2.70788	4.64e-08	5.89e-07	-	-	-
TR14630|c0_g1_i1	-2.27052	4.66e-08	5.92e-07	Q9HB07	UPF0160 protein MYG1 mitochondrial	1e-95
TR4768|c0_g1_i1	-2.67413	4.7e-08	5.96e-07	Q5RCA6	Clavesin-1	1e-37
TR23373|c0_g1_i1	-3.30388	4.72e-08	5.98e-07	-	-	-
TR12245|c0_g1_i1	-2.05287	4.75e-08	6.01e-07	Q8CHP8	Phosphoglycolate phosphatase	1e-77
TR19336|c0_g1_i1	-2.38	4.93e-08	6.22e-07	Q6XP49	Zinc finger protein GLIS3	8e-61
TR22953|c0_g1_i1	-2.02627	5.1e-08	6.43e-07	-	-	-
TR1854|c0_g1_i1	-2.16452	5.22e-08	6.57e-07	Q56FG6	60S ribosomal protein L5	4e-167
TR20951|c0_g1_i1	-6.07684	5.32e-08	6.69e-07	-	-	-
TR17602|c0_g1_i1	-6.04616	5.48e-08	6.87e-07	-	-	-
TR25323|c0_g1_i1	-2.66573	5.54e-08	6.94e-07	P34853	NADH-ubiquinone oxidoreductase chain 4	7e-40
TR19363|c0_g1_i1	-3.31845	5.61e-08	7.01e-07	-	-	-
TR21979|c0_g1_i1	-2.24534	5.7e-08	7.12e-07	P82916	28S ribosomal protein S17 mitochondrial	1e-16
TR24831|c0_g1_i1	-2.02374	5.76e-08	7.18e-07	Q2YGT9	60S ribosomal protein L6	2e-56
TR7024|c0_g1_i1	-3.475	5.85e-08	7.29e-07	-	-	-
TR26017|c0_g1_i1	-4.06363	5.86e-08	7.3e-07	-	-	-
TR18662|c0_g1_i1	-2.99016	5.98e-08	7.44e-07	-	-	-
TR1791|c0_g1_i1	-3.08354	6.05e-08	7.5e-07	UniRef90_UPI000619590A	PREDICTED mucin-22-like	4e-24
TR7737|c0_g1_i1	-2.35774	6.04e-08	7.5e-07	A4IGF3	Mitochondrial inner membrane protease ATP23 homolog	3e-50
TR10383|c0_g1_i1	-2.09242	6.09e-08	7.55e-07	Q9W334	40S ribosomal protein S28	2e-26
TR9274|c0_g1_i1	-2.00589	6.12e-08	7.59e-07	Q2KIR8	L-threonine 3-dehydrogenase mitochondrial	2e-127
TR23547|c0_g1_i1	-3.19246	6.3e-08	7.8e-07	-	-	-
TR8492|c0_g1_i1	-5.15485	6.4e-08	7.92e-07	-	-	-
TR20111|c0_g1_i1	-2.67577	6.42e-08	7.93e-07	Q24120	Protein cappuccino	6e-81
TR16331|c0_g1_i1	-4.31018	6.57e-08	8.1e-07	-	-	-
TR23155|c0_g1_i1	-2.63436	6.83e-08	8.4e-07	Q9UJ83	2-hydroxyacyl-CoA lyase 1	0.0
TR7050|c0_g1_i1	-3.13967	6.99e-08	8.58e-07	Q9VQY9	Probable DNA replication complex GINS protein PSF2	7e-67
TR14449|c0_g1_i1	-3.12034	6.99e-08	8.58e-07	-	-	-
TR4843|c0_g1_i1	-2.2683	7.08e-08	8.69e-07	Q3TLP5	Enoyl-CoA hydratase domain-containing protein 2 mitochondrial	2e-94
TR10902|c0_g1_i1	-2.06614	7.11e-08	8.71e-07	-	-	-
TR27523|c0_g1_i1	-2.47	7.24e-08	8.85e-07	Q6UX65	DNA damage-regulated autophagy modulator protein 2	4e-31
TR8536|c0_g1_i1	-2.22024	7.23e-08	8.85e-07	-	-	-
TR21960|c0_g1_i1	-3.40049	7.78e-08	9.46e-07	-	-	-
TR16140|c0_g1_i1	-2	7.85e-08	9.54e-07	Q962R6	40S ribosomal protein S13	1e-93
TR11130|c0_g1_i1	-6.05137	8.03e-08	9.75e-07	-	-	-
TR6382|c0_g1_i1	-2.05461	8.26e-08	1e-06	-	-	-
TR810|c0_g1_i1	-3.83508	8.54e-08	1.03e-06	P20374	Cytochrome c oxidase subunit 1	1e-45
TR1078|c0_g1_i1	-4.6355	8.58e-08	1.03e-06	-	-	-
TR21917|c0_g1_i1	-3.47702	8.55e-08	1.03e-06	-	-	-
TR15160|c0_g1_i1	-2.40796	8.7e-08	1.05e-06	Q3SZE3	Lipid phosphate phosphohydrolase 3	4e-25
TR5401|c0_g1_i1	-2.58228	8.73e-08	1.05e-06	Q3T1L5	Dolichyl pyrophosphate Man9GlcNAc2 alpha-1 3-glucosyltransferase	1e-106
TR22398|c0_g1_i1	-2.80336	8.76e-08	1.05e-06	-	-	-
TR13626|c0_g1_i1	-3.86695	8.78e-08	1.05e-06	-	-	-
TR19148|c0_g1_i1	-6.33413	8.84e-08	1.06e-06	-	-	-
TR10381|c0_g1_i1	-5.97552	8.85e-08	1.06e-06	-	-	-
TR4416|c0_g1_i1	-2.12021	9.18e-08	1.1e-06	P20911	Cyclin-dependent kinase 7	6e-169
TR12170|c0_g1_i1	-5.5112	9.28e-08	1.11e-06	Q8MQS8	Venom serine protease 34	6e-06
TR6491|c0_g1_i1	-2.05251	9.38e-08	1.12e-06	P0CG11	Chromosome transmission fidelity protein 8 homolog	6e-20
TR12246|c0_g1_i1	-2.03493	9.43e-08	1.12e-06	Q9NB33	60S ribosomal protein L44	3e-51
TR25060|c0_g1_i1	-2.27123	9.62e-08	1.14e-06	Q5M9G0	Deoxycytidylate deaminase	5e-73
TR25215|c0_g1_i1	-5.57793	9.53e-08	1.14e-06	-	-	-
TR21002|c0_g1_i1	-3.2787	9.99e-08	1.19e-06	-	-	-
TR18348|c0_g1_i1	-2.99461	1.02e-07	1.21e-06	Q6NUT3	Major facilitator superfamily domain-containing protein 12	2e-66
TR3270|c0_g1_i1	-2.27226	1.02e-07	1.21e-06	Q9CQN1	Heat shock protein 75 kDa mitochondrial	0.0
TR7460|c0_g1_i1	-6.15616	1.02e-07	1.21e-06	-	-	-
TR26296|c0_g1_i1	-6.71305	1.05e-07	1.24e-06	UniRef90_UPI000623F829	PREDICTED LOW QUALITY PROTEIN loricrin	2e-09
TR24367|c0_g1_i1	-3.25885	1.05e-07	1.24e-06	P18173	Glucose dehydrogenase FAD quinone	4e-147
TR25379|c0_g1_i1	-4.36618	1.07e-07	1.26e-06	-	-	-
TR12989|c0_g1_i1	-2.44252	1.08e-07	1.27e-06	-	-	-
TR27924|c0_g1_i1	-3.54401	1.1e-07	1.29e-06	-	-	-
TR13856|c0_g1_i1	-2.4002	1.12e-07	1.32e-06	Q99JB2	Stomatin-like protein 2 mitochondrial	3e-136
TR6497|c0_g1_i1	-2.0984	1.13e-07	1.33e-06	Q9W3T5	Small integral membrane protein 4	9e-12
TR24544|c0_g1_i1	-4.69268	9.53e-10	1.36e-06	-	-	-
TR2415|c0_g1_i1	-2.43017	1.16e-07	1.37e-06	Q07152	Inosine-5'-monophosphate dehydrogenase	0.0
TR16209|c0_g1_i1	-5.8375	1.19e-07	1.39e-06	UniRef90_UPI000258ED43	PREDICTED cuticle protein 67 isoform A-like	3e-08
TR9679|c0_g1_i1	-5.24729	1.24e-07	1.45e-06	A5LGM7	Facilitated trehalose transporter Tret1	1e-07
TR4757|c0_g1_i1	-2.91348	1.25e-07	1.46e-06	P46562	Putative aldehyde dehydrogenase family 7 member A1 homolog	0.0
TR1977|c0_g1_i1	-2.42708	1.26e-07	1.47e-06	-	-	-
TR35|c0_g1_i1	-6.66183	1.26e-07	1.47e-06	-	-	-
TR9452|c0_g1_i1	-3.67056	1.26e-07	1.47e-06	-	-	-
TR27746|c0_g1_i1	-2.03205	1.29e-07	1.5e-06	Q9NVV4	Poly(A) RNA polymerase mitochondrial	2e-68
TR18871|c0_g1_i1	-2.13161	1.32e-07	1.53e-06	Q9VD51	Probable ATP-dependent RNA helicase pitchoune	0.0
TR23627|c0_g1_i1	-3.22217	1.35e-07	1.56e-06	-	-	-
TR382|c0_g1_i1	-2.9948	1.35e-07	1.56e-06	-	-	-
TR17285|c0_g1_i1	-2.10235	1.39e-07	1.6e-06	Q6ICL3	Transport and Golgi organization protein 2 homolog	5e-38
TR3169|c0_g1_i1	-4.25055	1.4e-07	1.61e-06	-	-	-
TR24329|c0_g1_i1	-5.10184	1.4e-07	1.61e-06	-	-	-
TR11626|c0_g1_i1	-4.04002	1.41e-07	1.62e-06	UniRef90_UPI000580FD30	PREDICTED coiled-coil domain-containing protein 170 isoform X1	8e-145
TR27846|c0_g1_i1	-2.03826	1.42e-07	1.63e-06	Q921L7	HemK methyltransferase family member 1	2e-67
TR15708|c0_g1_i1	-6.16082	1.43e-07	1.64e-06	-	-	-
TR8961|c0_g1_i1	-2.29102	1.44e-07	1.65e-06	Q60611	DNA-binding protein SATB1	8e-12
TR27780|c0_g1_i1	-2.0652	1.44e-07	1.65e-06	Q4GXP2	40S ribosomal protein S21	2e-43
TR14525|c0_g1_i1	-2.09175	1.44e-07	1.66e-06	Q9UK45	U6 snRNA-associated Sm-like protein LSm7	2e-51
TR26167|c0_g1_i1	-2.22511	1.46e-07	1.67e-06	-	-	-
TR6624|c0_g1_i1	-2.16723	1.47e-07	1.68e-06	Q9VZD5	Probable 28S ribosomal protein S6 mitochondrial	1e-35
TR24183|c0_g1_i1	-5.01738	1.47e-07	1.68e-06	-	-	-
TR19814|c0_g1_i1	-3.00039	1.48e-07	1.69e-06	-	-	-
TR25208|c0_g1_i1	-5.89032	1.49e-07	1.7e-06	Q8T0W5	Cysteine-rich venom protein 1	1e-08
TR16437|c0_g1_i1	-4.23101	1.58e-09	1.77e-06	UniRef90_UPI00021A6396	PREDICTED 5''''-3'''' exoribonuclease 2-like	3e-30
TR19370|c0_g1_i1	-2.15213	1.87e-09	1.78e-06	-	-	-
TR14057|c0_g1_i1	-4.77066	2.04e-09	1.82e-06	-	-	-
TR20028|c0_g1_i1	-2.32764	1.63e-07	1.84e-06	Q9VAN0	Probable phosphoserine aminotransferase	2e-161
TR27813|c1_g1_i1	-2.11853	1.63e-07	1.85e-06	-	-	-
TR10644|c0_g1_i1	-3.12829	1.64e-07	1.86e-06	Q9CWB7	Glutaredoxin-like protein C5orf63 homolog	2e-20
TR9221|c0_g1_i1	-3.92343	1.66e-07	1.88e-06	-	-	-
TR19550|c0_g1_i1	-2.27845	1.71e-07	1.93e-06	Q9P2J5	Leucine--tRNA ligase cytoplasmic	0.0
TR3171|c0_g1_i1	-3.87795	1.76e-07	1.98e-06	UniRef90_UPI000626B2C8	PREDICTED keratin type II cytoskeletal 60 kDa component III	6e-34
TR4920|c0_g1_i1	-3.33765	1.77e-07	1.99e-06	-	-	-
TR574|c0_g1_i1	-2.06714	1.78e-07	2e-06	-	-	-
TR1645|c0_g1_i1	-2.22092	1.87e-07	2.09e-06	Q8NFH4	Nucleoporin Nup37	3e-68
TR1966|c0_g1_i1	-4.15084	1.94e-07	2.15e-06	-	-	-
TR16721|c0_g1_i1	-2.58769	1.96e-07	2.18e-06	-	-	-
TR25114|c0_g1_i1	-2.32485	1.96e-07	2.18e-06	-	-	-
TR5819|c0_g1_i1	-4.01343	1.98e-07	2.19e-06	P38942	4-hydroxybutyrate coenzyme A transferase	3e-104
TR7087|c0_g1_i1	-5.95441	1.97e-07	2.19e-06	-	-	-
TR19752|c0_g1_i1	-2.12662	1.98e-07	2.2e-06	Q2TBS2	39S ribosomal protein L21 mitochondrial	1e-24
TR20053|c0_g1_i1	-3.20615	2.12e-07	2.33e-06	-	-	-
TR6979|c0_g1_i1	-3.46589	2.13e-07	2.35e-06	UniRef90_UPI0003DE7C38	PREDICTED pituitary homeobox homolog Ptx1-like isoform X3	2e-07
TR19875|c0_g1_i1	-6.07698	2.18e-07	2.4e-06	-	-	-
TR8882|c0_g1_i1	-2.0057	2.22e-07	2.44e-06	Q6NZN1	Peroxisome proliferator-activated receptor gamma coactivator-related protein 1	5e-20
TR386|c0_g1_i1	-2.04172	2.22e-07	2.44e-06	Q5U2R1	Decaprenyl-diphosphate synthase subunit 2	9e-88
TR14877|c0_g1_i1	-2.27991	2.22e-07	2.44e-06	Q9VFJ2	39S ribosomal protein L11 mitochondrial	1e-69
TR8039|c0_g1_i1	-3.56725	2.26e-07	2.48e-06	-	-	-
TR17158|c0_g1_i1	-2.05852	2.3e-07	2.52e-06	Q7JUX9	Mitochondrial ribonuclease P protein 1 homolog	6e-69
TR21943|c0_g1_i1	-5.80387	2.3e-07	2.52e-06	-	-	-
TR26681|c0_g1_i1	-4.71912	2.3e-07	2.52e-06	-	-	-
TR15014|c0_g1_i1	-2.67006	2.33e-07	2.55e-06	-	-	-
TR17160|c0_g1_i1	-2.88166	2.35e-07	2.57e-06	-	-	-
TR6084|c0_g1_i1	-2.17032	2.36e-07	2.58e-06	-	-	-
TR7707|c0_g1_i1	-2.04469	2.38e-07	2.6e-06	Q9W6I0	Ubiquinol-cytochrome-c reductase complex assembly factor 1	3e-38
TR6808|c1_g1_i1	-3.75897	2.4e-07	2.62e-06	-	-	-
TR15252|c0_g1_i1	-2.05603	2.4e-07	2.62e-06	-	-	-
TR7294|c0_g1_i1	-4.28531	2.45e-07	2.67e-06	-	-	-
TR6745|c0_g1_i1	-3.08275	2.49e-07	2.71e-06	-	-	-
TR6218|c0_g1_i1	-2.36309	2.51e-07	2.73e-06	-	-	-
TR16160|c0_g1_i1	-4.96296	2.56e-07	2.77e-06	-	-	-
TR19890|c0_g1_i1	-4.63916	2.57e-07	2.79e-06	-	-	-
TR346|c0_g1_i1	-2.40438	2.65e-07	2.86e-06	Q6U841	Sodium-driven chloride bicarbonate exchanger	0.0
TR20900|c0_g1_i1	-2.06346	2.73e-07	2.94e-06	Q1JQD2	Glutamate-rich WD repeat-containing protein 1	2e-150
TR465|c0_g1_i1	-2.24003	2.81e-07	3.02e-06	Q7T312	Coiled-coil domain-containing protein 25	2e-68
TR24455|c0_g1_i1	-2.46865	2.87e-07	3.08e-06	UniRef90_E2B606	Anion exchange protein	-
TR4192|c0_g1_i1	-2.17035	2.9e-07	3.11e-06	-	-	-
TR20104|c0_g1_i1	-6.00493	3.02e-07	3.22e-06	-	-	-
TR14061|c0_g1_i1	-2.02263	3.04e-07	3.25e-06	Q9NWX6	Probable tRNA(His) guanylyltransferase	3e-107
TR7362|c0_g1_i1	-2.78822	3.07e-07	3.27e-06	Q91YP3	Deoxyribose-phosphate aldolase	2e-86
TR1062|c0_g1_i1	-2.35558	3.23e-07	3.42e-06	Q5EA11	Tetratricopeptide repeat protein 4	2e-79
TR25596|c0_g1_i1	-5.78124	3.27e-07	3.47e-06	-	-	-
TR26626|c0_g1_i1	-2.35033	3.33e-07	3.53e-06	-	-	-
TR24490|c0_g1_i1	-3.14487	3.36e-07	3.55e-06	-	-	-
TR1853|c0_g1_i1	-2.04883	3.39e-07	3.58e-06	Q17H91	Glutamyl-tRNA(Gln) amidotransferase subunit A mitochondrial	2e-177
TR626|c0_g1_i1	-2.357	3.4e-07	3.59e-06	Q5PQR5	U3 small nucleolar ribonucleoprotein protein IMP4	5e-121
TR20528|c0_g1_i1	-4.05002	3.4e-07	3.59e-06	-	-	-
TR15426|c0_g1_i1	-3.05425	3.44e-07	3.63e-06	P79098	Aminopeptidase N	6e-36
TR20598|c0_g1_i1	-2.08867	3.46e-07	3.64e-06	Q9U4L6	Mitochondrial import receptor subunit TOM40 homolog 1	1e-129
TR26076|c0_g1_i1	-2.18885	3.5e-07	3.68e-06	-	-	-
TR15928|c0_g1_i1	-4.69774	5.2e-09	3.69e-06	P80683	Larval cuticle protein A3A	1e-31
TR14389|c0_g1_i1	-4.59288	4.85e-09	3.69e-06	-	-	-
TR652|c1_g1_i1	-5.00141	5.34e-09	3.69e-06	-	-	-
TR24374|c1_g1_i1	-4.20236	5.1e-09	3.69e-06	-	-	-
TR27365|c0_g1_i1	-2.57115	3.75e-07	3.93e-06	-	-	-
TR3168|c0_g1_i1	-3.6174	3.81e-07	3.98e-06	-	-	-
TR25157|c0_g1_i1	-2.004	3.84e-07	4.02e-06	-	-	-
TR23586|c0_g1_i1	-2.60618	3.88e-07	4.06e-06	Q94225	Sulfate permease family protein 3	9e-06
TR9431|c0_g1_i1	-2.31713	3.9e-07	4.08e-06	UniRef90_UPI000623FBEC	PREDICTED mucin-6-like	1e-11
TR5246|c0_g1_i1	-2.07597	3.95e-07	4.12e-06	P35502	Esterase FE4	5e-79
TR792|c0_g1_i1	-2.24758	4e-07	4.17e-06	Q9NVH1	DnaJ homolog subfamily C member 11	7e-175
TR71|c0_g3_i1	-3.30807	4.07e-07	4.23e-06	Q9NYG2	Palmitoyltransferase ZDHHC3	3e-100
TR25052|c0_g1_i1	-2.63587	6.5e-09	4.32e-06	-	-	-
TR4986|c0_g1_i1	-2.01922	4.44e-07	4.59e-06	Q91WM3	U3 small nucleolar RNA-interacting protein 2	2e-123
TR15653|c0_g1_i1	-5.78147	4.57e-07	4.71e-06	-	-	-
TR17108|c0_g1_i1	-2.04415	4.74e-07	4.87e-06	-	-	-
TR4171|c0_g1_i1	-2.66023	4.75e-07	4.88e-06	Q9W5U2	Probable chitinase 3	5e-164
TR1383|c0_g1_i1	-2.54628	4.8e-07	4.92e-06	-	-	-
TR1285|c0_g1_i1	-2.05535	4.82e-07	4.94e-06	Q8SWU7	Obg-like ATPase 1	5e-54
TR21694|c0_g1_i1	-4.06194	4.83e-07	4.95e-06	-	-	-
TR19898|c0_g1_i1	-2.09942	4.93e-07	5.05e-06	Q9W4V8	Mitochondrial import inner membrane translocase subunit TIM50-C	1e-117
TR15642|c0_g1_i1	-4.77039	4.95e-07	5.07e-06	Q9W539	Hormone receptor 4	6e-106
TR6260|c0_g1_i1	-3.82248	4.99e-07	5.11e-06	P18173	Glucose dehydrogenase FAD quinone	3e-141
TR1606|c1_g1_i1	-4.94969	9.43e-09	5.46e-06	-	-	-
TR11512|c0_g1_i1	-3.79324	5.38e-07	5.47e-06	Q03755	Cuticlin-1	1e-06
TR21252|c0_g1_i1	-3.06845	5.39e-07	5.48e-06	-	-	-
TR15054|c0_g1_i1	-2.29844	5.42e-07	5.51e-06	Q29397	Synaptic vesicle glycoprotein 2A	1e-17
TR443|c0_g1_i1	-3.11922	5.6e-07	5.67e-06	Q868Z9	Papilin	3e-07
TR10241|c0_g1_i1	-2.0366	5.75e-07	5.81e-06	-	-	-
TR10903|c0_g1_i1	-2.88726	5.78e-07	5.83e-06	P34847	NADH-ubiquinone oxidoreductase chain 1	2e-16
TR6937|c0_g1_i1	-5.18015	5.83e-07	5.88e-06	-	-	-
TR2356|c0_g1_i1	-2.16819	5.86e-07	5.91e-06	-	-	-
TR17283|c0_g1_i1	-5.70753	6.31e-07	6.31e-06	-	-	-
TR24838|c0_g1_i1	-6.22164	6.84e-07	6.81e-06	-	-	-
TR7792|c0_g1_i1	-2.68936	6.91e-07	6.88e-06	-	-	-
TR16682|c0_g1_i1	-2.22195	7.16e-07	7.11e-06	Q9VDE5	Protein Peter pan	1e-120
TR10287|c0_g1_i1	-3.826	7.17e-07	7.12e-06	-	-	-
TR4464|c0_g1_i1	-5.65516	7.22e-07	7.15e-06	UniRef90_UPI000623D083	PREDICTED protein similar-like isoform X1	9e-24
TR764|c0_g1_i1	-2.00403	7.21e-07	7.15e-06	Q8VEJ4	Notchless protein homolog 1	0.0
TR23300|c0_g1_i1	-3.71433	7.21e-07	7.15e-06	-	-	-
TR1373|c0_g1_i1	-3.27579	7.27e-07	7.19e-06	-	-	-
TR24484|c0_g1_i1	-4.32074	1.39e-08	7.28e-06	-	-	-
TR1457|c0_g1_i1	-2.33449	7.46e-07	7.34e-06	Q64442	Sorbitol dehydrogenase	3e-137
TR16067|c0_g1_i1	-3.99724	7.51e-07	7.39e-06	-	-	-
TR3871|c0_g1_i1	-2.73855	7.64e-07	7.49e-06	-	-	-
TR18749|c0_g1_i1	-2.42659	7.65e-07	7.5e-06	Q28278	Vitamin K-dependent protein C	4e-06
TR964|c0_g1_i1	-3.54574	7.7e-07	7.54e-06	UniRef90_UPI000619FA3D	PREDICTED zinc transporter 2-like isoform X1	2e-08
TR7987|c0_g1_i1	-3.12903	7.95e-07	7.76e-06	-	-	-
TR24116|c0_g1_i1	-2.11931	8.02e-07	7.83e-06	Q16W06	Bifunctional lysine-specific demethylase and histidyl-hydroxylase NO66	3e-154
TR7416|c0_g1_i1	-6.41565	8.12e-07	7.91e-06	-	-	-
TR19885|c0_g1_i1	-2.7017	8.12e-07	7.91e-06	-	-	-
TR17538|c0_g1_i1	-2.01404	8.94e-07	8.64e-06	P46778	60S ribosomal protein L21	2e-75
TR17599|c0_g1_i1	-5.90722	8.98e-07	8.68e-06	-	-	-
TR525|c0_g1_i1	-3.37324	9.06e-07	8.74e-06	P50268	Cytochrome c oxidase subunit 2	5e-73
TR6632|c0_g1_i1	-2.02648	9.22e-07	8.88e-06	Q8MT06	Guanine nucleotide-binding protein-like 3 homolog	7e-140
TR11568|c0_g1_i1	-3.24792	9.38e-07	9.03e-06	Q9UNW1	Multiple inositol polyphosphate phosphatase 1	2e-37
TR20600|c0_g2_i1	-5.58047	9.93e-07	9.52e-06	-	-	-
TR14363|c1_g1_i1	-2.38379	1e-06	9.63e-06	O44081	H/ACA ribonucleoprotein complex subunit 4	0.0
TR23845|c0_g1_i1	-2.20724	1.01e-06	9.64e-06	Q8N8Q8	Mitochondrial inner membrane protein COX18	9e-44
TR12549|c0_g1_i1	-5.58626	1.02e-06	9.72e-06	UniRef90_UPI000623BBB1	PREDICTED protein bfr2-like	4e-133
TR10885|c0_g1_i1	-3.37512	1.04e-06	9.92e-06	-	-	-
TR3236|c0_g1_i1	-5.24519	1.05e-06	9.99e-06	-	-	-
TR1844|c0_g1_i1	-2.05091	1.05e-06	1e-05	P42867	UDP-N-acetylglucosamine--dolichyl-phosphate N-acetylglucosaminephosphotransferase	2e-39

## Sheet: Suppl_Table_S3_matrix
Diapause in a tropical oil-collecting bee: Molecular basis unveiled by RNA-Seq. (BMC Genomics)
Priscila Karla F. Santos a,*, Natalia de Souza Araujo a, Elaine Françoso a, Alexandre Rizzo Zuntini b, Maria Cristina Arias a,*
a Universidade de São Paulo, Instituto de Biociências – Departamento de Genética e Biologia Evolutiva. Room 320. Rua do Matão, 277 – Cidade Universitária – São Paulo – SP, Zip Code: 05508-090, Brazil
b Departamento de Biologia Vegetal, Instituto de Biologia, Universidade Estadual de Campinas, Rua Monteiro Lobato 255, Barão Geraldo, CEP 13083-970, Campinas, SP, Brazil.
* Corresponding authors: P.K.F. Santos, pkfsantos@usp.br; M.C. Arias, mcarias@ib.usp.br
Table S3: Normalized counts matrix of the differentially expressed genes identified in comparison of diapause and non-diapause larvae of Tetrapedia diversipes. In purple are marked the transcripts in which the L4 sample presents intermediate pattern of counts when compared with non-diapause and diapause larvae samples.
	L1_T4_cleaned	L2_T4_cleaned	L3_T4_cleaned	L4_T4_cleaned	L5_T4_cleaned	L6_T4_cleaned	D1_T4_cleaned	D2_T4_cleaned	D3_T4_cleaned
TR25016|c0_g1_i1	158762	58986	436921	8635	43012	106130	13208	5588	6770
TR7960|c0_g1_i1	242883	422527	511678	39214	269890	389723	45484	41580	31237
TR24101|c0_g1_i1	403520	517478	74758	5983	11952	4260	9256	10573	19154
TR2529|c0_g1_i1	39033	45504	47987	10680	49943	42171	7299	8922	6261
TR11281|c0_g1_i1	1696	1584	2362	7117	1119	2710	6257	9074	7523
TR2572|c0_g1_i1	35708	29734	19398	4841	28996	20030	4965	4449	2768
TR542|c0_g1_i1	167894	260575	36935	0.088	226437	24461	0.000	0.000	0.000
TR27477|c0_g1_i1	7279	19279	9749	0.328	8604	9313	0.179	0.925	1018
TR6019|c0_g1_i1	0.236	0.364	0.000	0.679	0.442	0.586	1817	1819	4693
TR24597|c0_g1_i1	0.550	0.892	1603	17574	1571	16344	74741	84009	25429
TR6152|c0_g1_i1	284219	184774	192463	34469	168588	148107	32176	47077	41550
TR21530|c0_g1_i1	35225	27598	21331	6119	21542	15428	4707	6735	6631
TR13305|c0_g1_i1	19769	20511	4152	81264	37693	37533	131020	278464	139858
TR18356|c0_g1_i1	17770	8554	6371	36035	16233	16624	55435	54676	44353
TR5708|c0_g1_i1	778195	757132	1332350	119591	300776	771951	128338	96899	97387
TR19814|c0_g1_i1	9829	39485	7029	9290	17486	12548	2870	1185	1241
TR4917|c0_g1_i1	135319	145325	96303	10768	80356	99246	10636	8019	8486
TR5049|c0_g1_i1	202535	183589	144018	48999	211713	150206	43349	31489	45789
TR25114|c0_g1_i1	43560	59033	19112	24052	67788	20237	7746	8715	4344
TR9532|c0_g1_i1	138464	89213	173165	17462	146245	127234	16793	14915	11198
TR6085|c0_g1_i1	28587	35284	14502	5839	43187	20823	3526	3662	3438
TR24329|c0_g1_i1	3078	4353	0.587	0.000	5247	4150	0.000	0.046	0.056
TR18704|c0_g1_i1	59420	64713	39827	346551	98910	161265	335270	284504	263176
TR12475|c0_g1_i1	26790	2288	4123	0.000	0.575	1745	0.000	0.000	0.000
TR2441|c0_g1_i1	1561	0.845	0.573	4481	0.339	3283	8342	6880	5578
TR21910|c0_g1_i1	17388	13694	9148	0.000	44080	14513	0.000	0.000	0.000
TR21416|c0_g1_i1	0.202	0.540	0.186	2309	0.924	0.964	2830	4113	4748
TR2964|c0_g1_i1	4246	10596	3980	50980	17763	22581	55206	38079	49792
TR24932|c0_g1_i1	0.135	0.270	0.573	3091	0.082	2417	6157	11009	8653
TR19464|c0_g1_i1	57758	34075	42475	5815	33637	35116	7121	9961	6080
TR15252|c0_g1_i1	13839	12591	6986	4545	7845	15892	2145	2890	2008
TR27242|c0_g1_i1	162356	144703	66211	17822	158525	78753	16714	17767	19565
TR479|c0_g1_i1	1449	1302	3078	3379	2105	3564	8153	11353	8848
TR13375|c0_g1_i1	0.988	1654	0.859	5991	2208	7763	39396	4480	6003
TR20826|c0_g1_i1	6504	8272	7230	15545	3799	11608	42276	69500	39549
TR5820|c1_g1_i1	137644	81832	129458	0.000	65262	77923	0.000	0.000	0.000
TR9215|c0_g1_i1	390075	301996	244673	1446	376009	284227	4280	16536	0.865
TR20051|c0_g1_i1	36124	117644	52940	0.088	9970	14049	0.179	1047	1046
TR5229|c0_g1_i1	14760	41139	19241	5096	22949	13219	3555	2676	2705
TR24484|c0_g1_i1	2516	31036	0.215	0.631	19571	23374	0.228	0.206	0.209
TR20571|c0_g1_i1	4044	5632	4724	2101	3460	2710	1182	0.772	1067
TR21163|c0_g1_i1	112247	84203	212820	2055395	112135	363480	1272875	835325	1036206
TR7736|c0_g1_i1	1820	5433	4452	0.000	3943	6396	0.000	0.000	0.000
TR19986|c0_g1_i1	2628	4963	2190	95722	5740	17467	55475	16956	33134
TR24435|c0_g1_i1	0.034	0.035	0.000	8356	0.000	3564	13208	15320	16930
TR14966|c0_g1_i1	447822	356254	603486	2708	422039	259205	5899	44577	4811
TR7593|c0_g1_i1	1764	1126	2047	32935	1592	12194	35811	8654	21594
TR11486|c0_g3_i1	2011	2828	1517	19387	3512	6591	12225	6452	10103
TR17351|c0_g1_i1	0.000	0.000	0.000	11223	0.503	2429	14420	19387	13687
TR19660|c0_g1_i1	657680	290990	320604	57667	244128	139587	41432	31237	21587
TR20591|c0_g1_i1	1707	2241	1804	11239	2259	7226	12136	10573	10529
TR1206|c0_g1_i1	1363739	1315433	773487	0.367	1328875	736481	73052	67604	22124
TR6624|c0_g1_i1	280107	172606	105508	53505	188600	135376	42475	31719	38482
TR391|c0_g1_i1	2328362	1762813	1037328	559283	1700643	1670074	318656	329677	361253
TR13656|c0_g1_i1	1393	1971	1002	6862	1951	2917	7528	5963	7991
TR2029|c0_g1_i1	0.595	0.939	0.315	32831	0.606	14134	44789	20771	40393
TR9781|c0_g1_i1	203220	144844	180509	17199	132301	130518	19912	20442	14545
TR5984|c0_g1_i1	92905	77714	43778	10776	69842	42586	7776	7209	6241
TR23455|c0_g1_i1	0.101	0.258	0.401	1701	1735	0.879	1420	1949	4679
TR19883|c0_g1_i1	240243	213546	365642	14538	177028	329462	5988	19701	2336
TR1268|c0_g1_i1	68159	57684	29305	3978	40794	36960	6455	6093	3082
TR17217|c0_g1_i1	518778	826175	553523	0.000	479385	783620	0.000	0.000	0.000
TR19793|c0_g1_i1	19915	13083	9563	1358	21532	13329	0.487	0.558	0.690
TR559|c0_g1_i1	133432	152306	73827	20210	162191	99698	15631	9755	13492
TR2434|c0_g1_i1	50176	35918	31767	11679	35188	29721	7528	9266	8911
TR13310|c0_g1_i1	112315	115251	130589	12398	73230	75933	9653	12446	12669
TR1853|c0_g1_i1	16602	16451	6786	4314	16254	8544	2234	3012	3026
TR13231|c0_g1_i1	0.595	0.387	0.973	0.847	1407	1538	2671	3310	3382
TR964|c0_g1_i1	5369	7662	5211	0.264	5966	5505	0.417	0.306	0.530
TR19686|c0_g1_i1	10750	19807	64894	1494	11603	52131	0.904	0.956	1332
TR20939|c0_g1_i1	90703	83065	79324	8020	74442	57502	4767	4212	3424
TR16331|c0_g1_i1	6212	24712	1088	1398	20946	13219	0.596	0.199	0.223
TR14203|c0_g1_i1	16310	28631	30264	9969	19571	18309	5810	4900	5062
TR16768|c0_g1_i1	4459	5503	8804	19475	1561	12096	29783	22889	28971
TR22553|c0_g1_i1	0.663	0.587	0.415	3778	1704	2942	3903	3150	2935
TR26626|c0_g1_i1	27924	29335	15633	3251	21583	15868	6654	2829	3744
TR23843|c0_g1_i1	0.292	0.293	0.172	3459	0.411	0.745	2225	2271	3403
TR21917|c0_g1_i1	2920	3626	5182	0.783	2896	2099	0.367	0.268	0.223
TR20600|c0_g2_i1	5380	4095	5268	0.000	8029	5529	0.000	0.000	0.000
TR3886|c0_g1_i1	437151	351513	196757	48033	259684	195099	49427	47551	38517
TR22815|c0_g1_i1	0.461	0.540	0.229	1062	0.216	1672	2731	5107	3682
TR22500|c0_g1_i1	45571	18188	2147	0.343	5185	1745	0.278	0.375	0.181
TR2125|c0_g1_i1	43448	55900	29004	11495	51904	36471	7458	4541	6840
TR23126|c0_g1_i1	0.550	1302	0.759	2932	0.483	1990	5760	6017	6694
TR6417|c0_g1_i1	850892	766613	551047	80760	653600	606903	83212	113228	91195
TR7087|c0_g1_i1	3347	7897	11739	0.000	3132	4785	0.000	0.000	0.000
TR18369|c0_g1_i1	80953	76048	31180	15265	63661	34360	11738	11261	12551
TR24664|c0_g1_i1	459144	296552	115730	17846	254170	139208	14261	19357	21002
TR5300|c0_g1_i1	0.281	0.469	0.544	10113	1027	0.659	4191	3387	3131
TR22418|c0_g1_i1	49772	65135	71250	0.000	72953	48116	0.288	3433	0.851
TR10821|c0_g1_i1	42504	47382	19842	2388	21470	23106	3665	4702	7635
TR5638|c0_g1_i1	0.651	0.915	0.616	22127	1027	5700	26099	7362	12167
TR18800|c0_g1_i1	1202	1244	1517	9913	3296	3271	11689	8149	11296
TR10828|c0_g1_i1	47593	65804	35876	296800	38094	99808	273162	164380	225238
TR2064|c0_g1_i1	2853	4107	3192	7780	2475	7934	15055	17491	13178
TR13585|c0_g1_i1	0.472	0.857	0.215	0.951	0.647	1233	3208	10214	7921
TR23261|c0_g1_i1	14973	15031	13070	61533	18585	33322	77263	52658	48983
TR27364|c0_g1_i1	6549	8073	6056	14491	3111	10949	50062	45854	26078
TR9650|c0_g1_i1	1561	2711	2076	6654	4538	3772	7597	7958	7161
TR2004|c0_g1_i1	2190	9223	6786	0.136	11120	8446	0.000	0.000	0.000
TR18355|c0_g1_i1	0.348	0.575	0.344	3946	1283	2270	3665	2118	2357
TR19691|c0_g1_i1	51097	34451	28317	7669	40414	27634	6098	8356	8360
TR17055|c0_g1_i1	73630	1026954	948828	61964	351982	225175	34629	40074	38475
TR10241|c0_g1_i1	77842	64220	30507	7046	30157	41561	9703	13317	14364
TR18230|c0_g1_i1	24049	7357	18911	0.000	9672	8617	0.000	0.000	0.000
TR13381|c0_g1_i1	81122	58306	271672	8643	37313	71807	8273	8807	11233
TR20313|c0_g1_i1	1168	1385	0.644	4473	2916	1880	3019	5000	4616
TR14836|c0_g1_i1	17051	30004	52611	2820	24088	18284	2215	3822	1185
TR2146|c0_g1_i1	84424	64830	144419	1637654	70961	330280	1059985	662940	895310
TR1357|c0_g1_i1	197042	129097	89961	12302	86753	84135	16644	18959	17348
TR13317|c0_g1_i1	1146	1584	1374	16504	1109	3222	11242	6613	7266
TR15280|c0_g1_i1	0.000	0.000	0.000	5352	0.062	1355	6038	5642	4958
TR5722|c0_g1_i1	6178	5257	9821	0.943	4939	4040	0.358	1323	0.635
TR20900|c0_g1_i1	120077	74334	49834	16416	70869	51985	15423	19601	16713
TR15171|c0_g1_i1	4785	2136	7401	28789	1160	15721	31928	42964	35323
TR1353|c0_g1_i1	222237	149995	108099	19555	118748	128614	16078	19127	11407
TR11320|c0_g1_i1	0.202	0.645	0.258	3699	0.113	2588	5492	3333	2775
TR24660|c0_g1_i1	12659	14832	20257	0.248	8625	13768	0.308	0.696	0.816
TR17512|c0_g1_i1	0.685	0.258	1331	8987	0.318	1526	8551	8386	9894
TR24530|c0_g1_i1	0.494	0.364	1160	3794	0.339	2014	6991	13264	5990
TR23928|c0_g1_i1	36618	63985	11825	4066	23359	11632	3665	4228	4951
TR11151|c0_g1_i1	12041	12016	8403	3387	16141	14391	1758	1009	0.983
TR1907|c0_g1_i1	0.090	0.411	0.286	7493	0.164	17259	21868	24762	32751
TR499|c0_g1_i1	38393	50562	38295	0.991	56042	46675	3456	5802	1569
TR27662|c0_g1_i1	78359	61427	29390	6726	48731	31833	5790	7240	8263
TR24909|c0_g1_i1	204523	123195	51594	12965	187398	78972	6783	14648	13722
TR6214|c0_g1_i1	3435874	2317699	1480276	777880	2609368	2257667	574776	436163	538505
TR26266|c0_g1_i1	753786	639605	1116968	72397	455215	1355980	64085	86800	73840
TR22755|c0_g1_i1	277445	276757	197216	49039	239949	214458	52019	53040	50970
TR1645|c0_g1_i1	46200	28971	19255	9003	30639	18785	5005	5007	7886
TR7460|c0_g1_i1	2831	14139	17294	0.000	0.945	1745	0.000	0.000	0.000
TR14877|c0_g1_i1	86345	66977	26642	13636	69318	39779	12682	9113	10459
TR486|c0_g1_i1	5706	3203	3751	18788	4446	9606	19554	14701	16037
TR2400|c1_g1_i1	2460	3567	2806	30834	3029	18724	49049	49738	42157
TR27082|c0_g1_i1	9559	3004	5884	0.000	6438	1404	0.000	0.000	0.000
TR13400|c0_g1_i1	7503	4881	21617	503230	12003	211712	618741	329372	386515
TR23979|c0_g1_i1	54130	42301	66168	9011	39850	52803	10725	13256	12265
TR7130|c0_g1_i1	337405	270502	137719	6391	184369	130335	4469	5558	5522
TR23814|c0_g1_i1	87951	73091	72095	22678	73918	65888	15919	21092	13234
TR1666|c0_g1_i1	1224	2769	1288	37632	2084	6640	14052	6483	7440
TR4093|c0_g1_i1	1629	6782	0.845	0.144	5966	5480	0.079	0.145	0.098
TR1138|c0_g1_i1	0.607	0.868	0.544	2700	0.678	1587	2374	3417	3110
TR15681|c0_g1_i1	40763	49987	3421	0.687	65776	12474	0.546	0.696	0.927
TR77|c0_g1_i1	10098	19044	25468	54543	9313	41439	92607	93627	89180
TR22034|c0_g1_i1	14850	54586	34287	0.647	53136	28208	6485	5351	4804
TR4254|c0_g1_i1	2808	3391	3479	23365	5904	9289	16396	12071	13848
TR18508|c0_g1_i1	106530	88345	62102	20450	67799	61676	20656	13830	16455
TR14834|c0_g1_i1	1393	1209	4939	18852	1725	12108	26506	18554	27988
TR25410|c0_g1_i1	0.764	0.857	1088	2924	0.442	3198	7111	7668	8409
TR14781|c0_g1_i1	4156	5280	4839	14594	5709	11547	22206	19449	18959
TR24756|c0_g1_i1	0.000	0.000	0.000	3099	0.000	6872	6535	1330	3612
TR7444|c0_g1_i1	0.921	1373	1675	10113	1242	2258	8501	6223	9936
TR4919|c0_g1_i1	0.034	0.153	0.115	0.128	0.873	2539	1817	6529	0.237
TR1471|c0_g1_i1	0.584	0.880	0.387	3419	0.575	1453	2274	2553	2385
TR19924|c0_g1_i1	0.045	0.047	0.000	7876	0.062	2527	7965	8012	7314
TR18749|c0_g1_i1	15175	14398	3951	2988	16798	3552	1460	1858	1931
TR221|c0_g1_i1	351873	979279	613335	2988	291432	695408	51025	101585	27751
TR14645|c0_g1_i1	4313	2535	6056	17334	2690	11571	35851	80371	39368
TR24983|c0_g1_i1	17309	18305	24795	6119	16665	35446	2016	3647	2001
TR18486|c0_g1_i1	169511	244793	147196	54351	231365	140966	35960	37957	44702
TR737|c0_g1_i1	281714	272110	147310	13963	219835	172348	14013	17025	15905
TR18857|c0_g1_i1	81796	74863	74357	10169	55374	70306	14112	13761	9852
TR9922|c0_g1_i1	0.303	0.387	0.444	5288	0.062	1929	3168	2171	3082
TR23909|c0_g1_i1	207084	142473	88515	36889	148915	102517	32117	27193	24251
TR16391|c0_g1_i1	71473	72046	50592	17238	44758	46212	15373	13860	11142
TR15928|c0_g1_i1	15905	852529	17809	7301	427389	844881	3178	3570	3256
TR24109|c0_g1_i1	5313	11699	6686	0.703	11983	5834	0.566	0.971	1499
TR4972|c0_g1_i1	839941	726518	575541	50222	1262524	699667	212871	133151	120355
TR13964|c0_g1_i1	2073528	2208937	1928878	136478	2716246	2036606	533076	315511	334248
TR21192|c0_g1_i1	0.899	9622	12841	0.503	2670	2014	0.228	0.084	0.146
TR20497|c0_g1_i1	1921	2593	1775	20601	2752	3918	11172	8417	9636
TR19453|c1_g2_i1	0.809	1619	0.100	0.168	2865	3283	7736	5206	5125
TR14648|c0_g1_i1	19039	15348	14430	3331	14211	12914	3148	3662	3368
TR23593|c0_g1_i1	58623	62331	74600	10193	110739	112563	11331	17186	8005
TR2594|c0_g1_i1	6784	7967	2090	1262	13543	10180	0.596	0.199	0.397
TR17636|c0_g1_i1	64745	113937	46426	0.959	131007	43453	1807	3983	3514
TR562|c0_g1_i1	0.258	0.082	0.644	3171	0.000	2307	7339	9755	5759
TR8763|c1_g2_i1	21544	18375	14889	2221	11962	9630	3605	3754	2622
TR3596|c0_g1_i1	263966	183976	191962	11088	167766	175106	9156	7316	7356
TR10548|c0_g1_i1	44178	42007	24924	10345	43156	35361	8034	7133	7886
TR19018|c0_g1_i1	179913	118043	292659	9091	72799	173141	11848	18011	6464
TR8804|c0_g1_i1	95668	114617	63763	6654	155260	89665	9971	17178	10605
TR17467|c0_g1_i1	4145	4236	4467	0.000	4662	1770	0.000	0.000	0.000
TR8831|c0_g1_i1	121391	135844	48574	18940	134006	74102	11808	7912	11944
TR23300|c0_g1_i1	63240	80952	2333	5728	35054	5627	2026	3822	1897
TR23793|c0_g1_i1	92411	95432	95587	597555	27508	294919	790189	448609	579253
TR11964|c0_g1_i1	0.258	0.282	0.243	8396	0.544	2636	7865	2133	3563
TR22695|c0_g1_i1	2256473	2028152	2794373	0.783	2057604	2755314	0.000	0.229	0.000
TR9876|c0_g1_i1	1382	1854	0.759	15817	2187	4541	10388	5841	8744
TR1548|c0_g1_i1	7706	12661	23449	5312	11695	15611	2215	1070	1346
TR2045|c0_g1_i1	4482	4541	4209	10992	5370	20030	33279	79430	10110
TR20952|c0_g1_i1	286274	268543	172077	68594	215337	206109	59318	50724	51821
TR23321|c0_g1_i1	1112758	739754	1958283	126948	451724	965891	169711	165817	107421
TR11034|c0_g1_i1	786091	525938	276282	142788	522787	344073	88594	76319	93629
TR5666|c0_g1_i1	43021	34404	69103	795493	68815	120326	208759	233925	291722
TR27456|c1_g1_i1	1404	0.974	1245	12949	2084	4809	11560	9212	7537
TR56|c0_g1_i1	1045	0.634	1002	121436	1848	64850	200695	69951	89278
TR19758|c0_g1_i1	0.696	0.915	2033	20522	1509	14989	35245	34853	38615
TR2468|c0_g1_i1	492864	325558	730811	46148	271338	508157	78187	65088	54721
TR15603|c0_g1_i1	2673	2887	14030	0.000	1242	1160	0.000	0.046	0.314
TR19214|c0_g1_i1	224910	209251	148484	20721	145136	146691	14638	17002	16225
TR2450|c0_g1_i1	1409681	992163	1396772	226273	657851	980831	225026	252243	223292
TR20065|c0_g1_i1	192561	144609	62775	11934	101487	63410	10507	13990	9797
TR16436|c0_g1_i1	23150	8941	1174	0.000	2608	1977	0.109	0.138	0.063
TR1974|c0_g1_i1	75281	47464	131892	2900	29489	68414	6872	3524	3368
TR5296|c0_g1_i1	0.180	0.387	0.487	3595	0.606	0.781	2294	1949	3166
TR27344|c0_g1_i1	16422	84132	2906	0.455	52222	47078	1658	1109	1137
TR3879|c0_g2_i1	0.292	0.505	0.501	0.120	0.205	0.879	6386	30266	2705
TR14488|c0_g1_i1	556699	269352	166780	3355	2068940	693418	4439	9678	5376
TR543|c0_g1_i1	66396	177335	0.659	0.184	63620	1367	0.109	0.176	0.139
TR22946|c0_g1_i1	1887	0.246	4137	51779	0.945	38156	30975	39646	166326
TR12789|c0_g1_i1	56129	38628	23893	0.000	75109	97818	0.000	0.000	0.000
TR12614|c0_g1_i1	7542919	4248999	30688746	580580	1982711	5984316	701406	439718	503684
TR3871|c0_g1_i1	6279	27481	6070	6446	10822	10460	2433	0.971	1137
TR6103|c0_g1_i1	12423	14257	17093	0.072	6263	11474	0.338	0.703	0.460
TR11312|c0_g1_i1	2741	3731	0.401	153844	68877	28855	50807	32621	48843
TR8926|c0_g1_i1	5875	10748	5626	34189	10545	22093	27827	22866	32039
TR10356|c1_g1_i1	4055	3227	11481	84826	2362	44307	132648	79736	83518
TR10990|c0_g1_i1	34338	52415	21889	0.503	86342	33273	0.228	0.780	0.293
TR7302|c0_g1_i1	60791	65569	51380	10504	46575	36203	6346	9441	10626
TR232|c0_g1_i1	14423	20476	10794	0.000	19560	20469	0.000	0.000	0.000
TR3312|c0_g1_i1	453224	389649	173924	50078	404707	271447	33388	43522	45824
TR11003|c0_g1_i1	84593	105899	33685	2964	191526	97440	3247	7163	4072
TR16973|c0_g1_i1	321668	216127	277857	5064	51832	120289	35066	46144	17829
TR7707|c0_g1_i1	55781	47687	21961	11846	51565	30734	9861	7714	9155
TR5460|c0_g1_i1	108035	105336	59482	12581	77594	49385	11093	13562	12314
TR17941|c0_g1_i1	37405	39743	30321	0.336	64420	37265	1082	4388	1618
TR8579|c0_g1_i1	0.629	2300	0.372	1374	2587	4052	8253	16605	12690
TR1402|c1_g1_i1	1033	1772	1074	4553	3583	3003	7428	9892	8535
TR380|c0_g1_i1	0.236	0.774	0.243	2277	0.924	0.928	2344	5359	4058
TR2037|c0_g1_i1	38281	23468	20185	5009	25906	24058	4330	4411	5236
TR6336|c0_g1_i1	5133	5890	8031	0.415	4898	2380	0.218	0.245	0.551
TR24397|c0_g1_i1	31788	27974	15017	3491	26850	14855	2304	3318	3347
TR4788|c0_g1_i1	1382	1654	3035	0.455	0.873	3308	23159	78337	7628
TR24851|c0_g1_i1	35933	48414	47242	193561	55867	116432	367765	240431	196922
TR10500|c0_g1_i1	161559	238457	8403	2620	40517	11278	1202	1766	2057
TR20238|c0_g1_i1	1033	2312	1288	17438	2762	2490	7528	4159	9859
TR14901|c0_g1_i1	1000	1138	1947	4937	0.503	4541	11013	12545	11073
TR6632|c0_g1_i1	101116	63633	37164	14371	74750	43209	13675	14265	15702
TR19957|c0_g2_i1	18231	5761	4352	0.000	21419	19444	0.000	0.229	0.000
TR5059|c0_g1_i1	2089	1960	2061	14451	2875	7995	19286	20855	8834
TR7233|c0_g1_i1	52827	107154	60800	0.527	78518	82719	7994	12094	5181
TR15753|c0_g1_i1	10806	16122	22161	0.080	26214	16405	0.189	0.000	0.105
TR19550|c0_g1_i1	33855	17847	23793	5176	17158	14098	2751	5757	5264
TR24622|c0_g1_i1	131332	86362	64965	15833	78251	59553	11788	17713	18994
TR13868|c0_g1_i1	16635	22306	13858	4186	22179	16527	2284	3050	4246
TR12036|c0_g1_i1	76640	54399	44122	12094	53762	35873	12761	9770	10368
TR7383|c0_g1_i1	1382	0.997	1560	7333	6448	9789	34848	36604	23073
TR24198|c0_g1_i1	869808	213264	1954633	0.903	359929	373049	0.973	0.757	0.795
TR6382|c0_g1_i1	7211	15254	12770	4737	22979	15538	2135	3111	2057
TR15371|c0_g1_i1	100745	117727	101643	14514	101036	92655	10954	14518	10557
TR12389|c0_g1_i1	0.382	1314	0.616	3147	0.873	3674	15602	10305	8897
TR23852|c0_g1_i1	2999	5292	2763	9642	4826	7397	12036	19517	11888
TR508|c0_g1_i1	15097	15853	11038	6319	32416	11986	2344	3448	3187
TR23643|c0_g1_i1	0.393	0.704	1117	9849	0.606	5041	12980	13524	10801
TR6853|c0_g1_i1	0.000	2535	0.544	1512479	1848	301657	1497832	628752	922176
TR27874|c0_g1_i1	1910	1877	1875	10017	5617	6066	9722	5955	6896
TR25667|c0_g1_i1	27486	37912	31123	2716	42930	28049	7647	5038	4748
TR14636|c0_g1_i1	12625	7967	6857	0.000	10802	12474	0.000	0.061	0.028
TR16808|c0_g1_i1	166669	128721	88200	14914	103674	80291	19296	16352	18010
TR27683|c0_g1_i1	63554	40177	13357	0.160	27713	20237	0.129	0.482	0.648
TR23954|c0_g1_i1	10514	14691	17852	42106	24263	35617	65991	68085	58814
TR1498|c0_g1_i2	0.461	1056	0.816	5104	2926	4504	6276	10129	7935
TR24106|c0_g1_i1	1528	2746	1274	7117	4775	5749	12116	8639	4783
TR24374|c1_g1_i1	3302	89788	1117	6063	124415	113661	2105	1720	1074
TR10016|c0_g1_i1	283623	284489	222483	64121	225030	191328	45971	48767	46759
TR949|c0_g1_i1	29497	29734	26427	149538	35137	88993	173902	114658	105169
TR18715|c1_g1_i1	487495	932202	560037	0.176	1130387	663794	0.000	0.000	0.000
TR2607|c0_g1_i1	5717	1443	4452	0.000	1540	0.732	0.000	0.222	0.063
TR14740|c0_g1_i1	0.831	1009	0.587	3139	0.359	1074	3804	3341	2873
TR15493|c0_g1_i1	341718	264647	174353	35244	188908	189680	43389	45174	37492
TR11971|c0_g1_i1	0.517	0.551	0.200	6734	0.842	3503	9236	10695	13457
TR27456|c2_g1_i1	0.303	0.282	0.243	4026	0.575	2759	5859	7890	8374
TR21398|c0_g1_i1	33709	27985	25783	0.136	32539	20652	2115	1613	1004
TR1231|c0_g1_i1	2112	2429	2591	4817	1848	4065	9097	19533	8827
TR1852|c0_g1_i1	2404	2546	4094	33383	3060	18016	52873	49760	57211
TR14837|c0_g1_i1	72563	59139	35833	14650	59451	41866	9554	10695	12125
TR16523|c0_g1_i1	36001	32221	61029	8867	27549	33640	6763	6835	6736
TR21980|c0_g1_i1	14265	12544	9577	1518	10494	7324	1847	1705	1541
TR27698|c0_g1_i1	0.056	0.000	0.000	0.959	0.000	0.781	1430	1644	2420
TR1285|c0_g1_i1	63475	32503	50893	10936	24540	36960	11162	11460	11045
TR20951|c0_g1_i1	2673	1772	2276	0.096	4713	9179	0.000	0.000	0.000
TR1457|c0_g1_i1	646605	763903	1421295	98422	501389	696750	250777	146682	94159
TR20632|c0_g1_i1	0.281	0.364	0.229	0.383	0.698	1208	2274	14449	0.774
TR18759|c0_g1_i1	53613	51101	31667	9059	59071	48042	8570	7821	8723
TR24069|c0_g1_i1	79684	84320	34387	8971	41954	41915	8392	11154	12084
TR20992|c0_g1_i1	325959	187051	164890	25722	235411	150218	22821	21689	23337
TR4757|c0_g1_i1	551880	379311	1749343	44989	143965	506314	109261	106837	92827
TR899|c0_g1_i1	274446	230278	183844	33351	190520	193586	32703	37009	34013
TR4468|c0_g1_i1	0.955	1115	0.701	11495	0.996	2185	5750	5015	5508
TR13460|c0_g1_i1	2180810	1537005	900039	537659	1632793	1228281	304881	270445	321251
TR16836|c0_g1_i1	0.236	0.469	0.487	1238	0.780	2722	5492	2087	1778
TR14073|c0_g1_i1	2190	1866	2248	26601	1961	10412	21113	17132	24753
TR26302|c0_g2_i1	1629	1267	1546	11143	1407	5712	12066	10420	8116
TR15023|c0_g1_i1	1988	1291	4438	22071	1581	9045	27598	31497	35916
TR8000|c0_g1_i1	0.494	1361	0.816	5831	1448	1953	3059	6353	6017
TR19631|c0_g1_i1	29396	27903	54229	201717	27456	186531	458603	272127	346708
TR4838|c0_g1_i1	38696	28279	20371	8539	29140	19676	7260	4304	6094
TR14468|c0_g1_i1	124491	138554	96561	31873	138133	151658	23675	24250	22975
TR3580|c0_g1_i1	0.000	0.000	0.000	7165	0.000	5236	11848	7133	8444
TR27006|c0_g1_i1	1325	1256	2749	15193	1386	3503	12861	8784	9204
TR3602|c0_g1_i1	0.876	0.000	3035	22495	0.513	22923	42932	68101	43091
TR5417|c0_g1_i1	1033	0.821	1732	10968	0.565	1147	21918	11330	7342
TR13410|c0_g1_i1	21825	21637	27315	174342	25177	53084	116471	103359	75381
TR8429|c0_g1_i1	242051	406464	212448	0.000	921098	264990	0.159	0.000	0.000
TR7247|c0_g1_i1	48536	38241	29977	9490	41379	29856	7399	8837	7837
TR16395|c0_g1_i1	6380	6254	6270	145449	6346	62494	171925	139381	117768
TR5095|c0_g1_i1	0.124	0.000	0.000	6367	0.431	1562	3893	3975	3751
TR5014|c0_g1_i1	2696	6278	7000	15601	2321	12816	26248	25542	25917
TR27340|c0_g1_i1	16972	19150	13285	133370	16336	59748	143066	114604	145031
TR14066|c0_g1_i1	21432	5902	15189	42729	19386	23069	63300	84193	103140
TR23311|c0_g1_i1	92871	83792	74228	9610	76865	68768	11848	7240	5515
TR11962|c0_g1_i1	234099	220187	333674	23341	177172	218278	22613	20725	20283
TR1546|c0_g1_i1	286690	299427	87613	4649	168793	93363	3019	5932	3117
TR24792|c0_g1_i1	0.887	1490	0.945	3714	1879	1721	4419	3861	4853
TR7301|c0_g1_i1	209881	139692	707004	11543	60816	124940	6376	11842	10870
TR20583|c0_g1_i1	442441	324103	171891	25259	299605	218681	30538	28943	27012
TR7487|c0_g1_i1	42841	40083	61816	0.000	46678	32980	7359	5114	3842
TR11899|c0_g1_i1	0.157	0.563	0.687	2652	0.472	1196	3635	3876	4114
TR19961|c0_g1_i1	4897	3931	6872	32184	5391	18602	30309	31512	16588
TR15591|c0_g1_i1	16489	14163	28875	0.056	16613	20298	0.000	0.000	0.000
TR2412|c0_g1_i1	60106	17038	60370	0.048	47550	38632	0.040	0.031	0.035
TR20655|c0_g1_i1	88446	108891	47328	18293	104393	59528	7121	8578	13102
TR11040|c0_g1_i1	56006	58670	78823	7860	34603	73211	7220	11712	4225
TR12468|c0_g1_i1	305774	188764	115100	46907	179431	147301	43379	34517	40497
TR9288|c0_g1_i1	946976	1350588	2707662	27168	360453	1094370	65743	128663	70689
TR261|c0_g1_i1	1205831	1795773	3753938	232839	772173	1424198	135856	188729	161529
TR10146|c0_g1_i1	8818	28044	15662	1765	41266	11559	1112	2668	2378
TR19449|c0_g1_i1	2426	3027	2863	17917	2084	4492	16744	10611	14622
TR15403|c0_g1_i1	0.157	0.657	0.644	0.767	0.277	0.867	8421	7087	3019
TR27341|c0_g1_i1	26228	20687	21316	2940	16993	25083	2542	3257	2552
TR3210|c0_g1_i1	0.337	0.645	0.673	4074	0.862	2038	3694	3830	4978
TR27664|c1_g1_i1	21578	62413	64779	6007	33894	41207	3307	3861	2294
TR15275|c0_g1_i1	6863	19349	0.601	0.495	12547	9399	0.268	0.298	0.167
TR3979|c0_g3_i1	0.371	1080	0.515	2133	0.811	1013	3426	3257	2671
TR303|c0_g1_i1	1554716	1559264	372027	0.000	2304002	3232334	0.000	0.000	0.000
TR5401|c0_g1_i1	6672	4658	2605	1917	4292	4065	0.616	0.589	0.802
TR14603|c0_g1_i1	0.022	0.023	0.000	2788	0.000	1001	4012	3410	5090
TR11478|c0_g1_i1	12322	21156	21817	5344	19355	22862	2632	4121	2901
TR577|c0_g1_i1	98858	72363	56075	13580	60714	51948	11699	10045	9783
TR4861|c0_g1_i1	21758	12966	21732	2788	22774	16173	1510	1881	1883
TR19406|c0_g1_i1	0.056	0.059	0.072	3587	0.072	0.830	4777	1368	2078
TR19543|c0_g1_i1	68519	54352	21402	4769	59512	28049	3406	5764	7656
TR17043|c0_g1_i1	1348	2711	2276	0.000	1612	1489	0.040	0.214	0.119
TR19611|c0_g1_i1	554318	501039	482502	28630	817095	605975	130215	107212	81768
TR228|c0_g1_i1	0.000	0.035	0.129	0.847	3902	0.549	0.963	0.512	5383
TR20617|c0_g1_i1	160682	164733	107956	0.000	269274	121363	0.000	0.015	0.014
TR15142|c0_g1_i1	0.517	0.645	0.859	6574	1561	1562	3238	3196	4086
TR12034|c0_g1_i1	37056	142485	68258	1174	96169	93070	4936	10665	2866
TR2647|c0_g1_i1	103239	83346	55803	15465	75756	60041	16853	18271	18408
TR1515|c0_g1_i1	16905	22318	23578	5112	11192	15013	4856	3119	2970
TR2237|c0_g1_i1	990671	959320	1369385	0.280	923059	1639877	0.159	0.550	0.042
TR9661|c0_g1_i1	21612	55924	31996	10257	62562	19786	5005	6085	4734
TR6084|c0_g1_i1	30047	36950	11395	10121	43361	25767	4856	5627	4281
TR15923|c0_g1_i1	0.449	1185	0.000	37552	0.000	14147	20507	15611	26071
TR13899|c0_g1_i1	1640	1666	1976	5783	2967	3918	8203	7668	6882
TR6431|c0_g1_i1	1954	2370	3980	40444	1592	29843	96172	51863	39284
TR5424|c0_g1_i1	5482	4318	8046	0.807	1437	1233	4757	15863	13548
TR10054|c0_g1_i1	8099	8542	8203	55422	7865	34421	72178	31375	48537
TR2541|c0_g1_i1	39494	14022	73841	0.000	8266	21373	0.238	0.092	0.202
TR22387|c0_g1_i1	16108	17812	9105	52075	25772	72149	79458	84690	63305
TR22370|c0_g1_i1	5279	7146	8189	234916	11490	38876	125349	65295	65187
TR25686|c0_g1_i1	0.539	1455	0.802	8763	1766	3149	9921	5199	10027
TR22517|c0_g1_i1	3044	5550	4968	30347	8327	10521	23924	13073	20144
TR2443|c0_g1_i1	165569	97227	747203	14954	47283	128443	18174	19716	19007
TR13438|c1_g1_i1	18882	33043	23764	2093	17887	16661	2135	4105	2252
TR21428|c0_g1_i1	29182	28431	10236	1406	30916	19017	2920	3494	2015
TR10482|c0_g1_i1	129242	120179	67428	4138	103551	112282	1182	2622	3298
TR19731|c0_g1_i1	79718	86948	42876	2452	26070	23179	4459	3073	2705
TR4047|c0_g1_i1	17950	23315	12770	0.080	20002	8007	0.705	1414	0.411
TR8227|c0_g1_i1	91984	84531	71350	14530	63928	74127	15244	22162	15535
TR7987|c0_g1_i1	16714	9657	7158	0.703	5606	9338	1043	1888	0.237
TR9485|c0_g1_i1	2745092	1824533	910561	389072	2041474	1406622	287433	264620	300229
TR14216|c0_g1_i1	39662	34627	38868	3179	33453	28147	3089	7423	4232
TR8959|c1_g1_i2	11481790	14877679	10169541	2245633	9410460	3397248	2394690	1092490	1028118
TR15690|c0_g1_i1	743071	656326	388647	61030	672380	487407	61632	70707	54331
TR9317|c0_g1_i1	15849	55842	13414	161888	40178	68902	227946	156720	146809
TR12013|c0_g2_i1	13951	16592	13586	1014	20731	11840	3565	3455	1820
TR19714|c0_g1_i1	0.079	0.387	0.329	5728	0.339	2807	5939	3563	6987
TR19136|c0_g1_i1	4414	8085	3923	24907	6921	15587	39754	32529	26608
TR24366|c0_g1_i1	5785	4588	8003	49998	5421	20933	49695	37613	26545
TR21104|c0_g1_i1	3729	4963	3736	34940	5493	24387	124257	137929	147604
TR14363|c1_g1_i1	154482	93719	39240	19411	98530	62970	11480	17102	18889
TR6860|c0_g1_i1	0.438	0.857	0.716	12781	0.965	2649	6703	2576	4239
TR18970|c2_g1_i1	10435	16146	43792	52107	16326	43331	159949	103106	167302
TR18710|c0_g1_i1	1179	1643	1532	5512	1622	3003	7210	8440	8883
TR13647|c0_g1_i1	10985	15770	11582	50214	18184	31040	62655	61878	67921
TR13992|c0_g1_i1	278321	193082	151863	40596	183271	140038	39277	33011	34089
TR16543|c0_g1_i1	74933	54586	45911	18093	57900	51167	14291	12025	9232
TR25208|c0_g1_i1	7291466	4573325	12539907	0.200	2169011	5335791	9236	135360	1604
TR20656|c0_g1_i1	2011	2288	3149	10864	1171	6701	14708	14900	13604
TR1428|c0_g1_i1	0.461	0.575	0.601	3107	0.729	1404	3367	3448	3396
TR8666|c0_g1_i1	474578	315748	259490	54991	297860	236795	43528	39860	39723
TR4197|c0_g1_i1	1179	2112	1217	5608	1704	2539	4727	4793	7175
TR6824|c0_g1_i1	0.000	0.070	0.100	3147	0.092	0.330	2155	2286	3828
TR13608|c0_g1_i1	338809	254568	1047593	2513141	25023	2640957	5999521	3070028	4148709
TR20392|c0_g1_i1	39763	42289	67600	304517	47489	176022	437460	186642	356888
TR14092|c0_g1_i1	0.225	0.317	0.401	2700	0.431	1379	3277	2966	3424
TR8274|c0_g1_i1	3482	5139	4280	1110	3686	4577	0.596	0.573	0.572
TR25822|c0_g1_i1	34192	12720	23049	5415257	4887	4399683	13027278	4663815	4827044
TR8212|c0_g1_i1	69945	151908	56505	13596	185027	56074	4985	8432	9692
TR16789|c0_g1_i1	35753	31506	18224	9250	29941	15685	5790	5481	6164
TR8222|c0_g1_i1	18107	63833	7287	0.000	35876	45906	1023	0.726	0.739
TR24763|c0_g1_i1	392310	307605	195941	30083	235093	183345	21252	19349	15577
TR20042|c0_g1_i1	12098	8777	3421	33367	8563	12999	53538	66235	43398
TR10923|c0_g1_i1	398892	371309	267850	79674	395096	244362	78991	61847	52860
TR26750|c0_g1_i1	0.382	0.305	0.387	1494	0.596	1013	2354	2278	2015
TR26219|c0_g1_i1	638461	502154	301578	103662	505312	393311	80977	55227	61582
TR9017|c0_g1_i1	335574	277719	452697	52466	254170	340630	50598	42131	37617
TR8830|c0_g1_i1	40201	90187	53026	0.967	51093	67133	3992	10168	2733
TR19118|c0_g1_i1	157638	142391	215869	7269	63075	168905	5224	5114	3953
TR19562|c0_g1_i1	6223	13506	1188	0.176	14046	5651	0.099	0.168	0.251
TR13258|c0_g1_i1	0.955	0.669	2119	8643	0.462	3881	42574	11024	19600
TR22953|c0_g1_i1	247892	182803	118092	50397	164984	137878	50221	35166	37380
TR26274|c0_g1_i1	6223	70134	2605	0.559	31563	21019	0.506	0.627	0.837
TR9227|c0_g1_i1	8492	15454	10980	1382	16141	8715	1480	2462	3054
TR19743|c0_g1_i1	0.247	0.387	0.186	1030	0.996	0.915	0.705	6536	12509
TR4604|c0_g1_i1	503546	509617	221467	29069	302645	235428	24877	43904	23860
TR16161|c0_g1_i1	146922	91419	110304	7070	154274	91435	20488	17002	17808
TR2716|c0_g1_i1	692805	613732	764811	74370	568202	762772	75406	81028	58236
TR14665|c0_g1_i1	0.157	0.293	0.186	24835	33822	0.427	5085	5122	4895
TR22021|c0_g1_i1	0.000	0.000	0.659	6974	0.000	5212	14112	19250	14921
TR1944|c0_g1_i1	48053	30027	34788	10193	27220	28708	7538	4801	5292
TR90|c0_g1_i1	40392	44495	37049	430954	64195	148546	366613	236104	199592
TR18531|c0_g1_i1	0.101	0.094	0.358	0.815	0.452	1086	4280	7087	1904
TR17236|c0_g1_i1	2143417	2304956	3307	0.463	729674	27353	0.377	0.375	0.272
TR25398|c0_g1_i1	7166	30086	17537	0.000	5822	10644	0.000	0.199	0.000
TR820|c0_g1_i1	51063	64361	80699	7629	63537	60126	4916	4839	3047
TR20139|c0_g1_i1	3740	6982	6943	80233	11284	40365	109142	70669	89466
TR6258|c0_g1_i1	517711	409280	222884	84291	419647	293992	75029	57719	56269
TR18365|c0_g1_i1	4280	23925	0.372	0.048	56124	41598	0.169	0.031	0.070
TR9521|c0_g1_i1	0.000	0.857	0.215	1542	0.000	1538	4201	11284	5738
TR18097|c0_g1_i1	64397	35554	30579	0.855	128615	44161	0.993	0.810	0.244
TR557|c0_g1_i1	332047	236286	170660	0.080	262138	129358	0.000	0.000	0.000
TR3270|c0_g1_i1	91287	63938	30063	13596	60909	42196	9732	12354	11156
TR21999|c0_g1_i1	0.775	0.716	0.916	5847	1212	5883	10537	8593	7593
TR13561|c0_g1_i1	0.315	0.716	0.716	15337	0.637	2783	8610	3173	10194
TR2448|c0_g1_i1	10053	20182	23349	0.000	14129	20897	0.000	0.000	0.000
TR13858|c0_g1_i1	889577	815708	552593	101194	742211	599384	95397	107158	101780
TR1595|c0_g1_i1	0.921	1138	0.472	3659	1119	1147	2761	3448	3026
TR23660|c0_g1_i1	40314	30825	20558	6422	32446	18016	4280	5726	6519
TR23743|c1_g1_i1	0.528	1009	0.372	3443	0.955	2722	6336	3822	5132
TR14449|c0_g1_i1	11064	11018	5469	0.751	9744	7604	0.606	1613	0.363
TR8819|c0_g1_i1	87289	109677	127726	7749	127701	103518	7736	11590	5857
TR18953|c0_g1_i1	1842	1971	1288	12645	1797	7067	18184	10137	11219
TR22063|c0_g1_i1	8672	4600	16406	62092	4158	48213	105606	103282	95121
TR23631|c0_g1_i1	5818	4823	22519	0.000	1171	6835	0.000	0.000	0.000
TR5884|c0_g1_i1	31013	26847	25883	6383	28719	22605	3098	3012	4100
TR19294|c0_g1_i1	115539	114770	215368	0.088	25598	147008	8541	19793	3744
TR6287|c0_g1_i1	73955	64818	61544	1086	96610	61432	1400	1498	1248
TR367|c0_g1_i1	8413	10244	5254	1693	2649	3271	1877	1667	1297
TR19076|c0_g1_i1	157178	112129	53341	17901	111755	62983	12026	12132	13666
TR19111|c0_g1_i1	66531	34955	16721	0.112	66823	67096	1956	4648	1653
TR27924|c0_g1_i1	1842	3297	2291	0.000	0.986	0.976	0.060	0.268	0.146
TR25405|c0_g1_i1	0.472	0.798	0.272	1094	0.493	1001	1927	3440	3884
TR26777|c0_g1_i1	2628	4189	4753	0.000	3501	4882	0.000	0.000	0.091
TR6929|c0_g1_i1	0.741	0.974	0.401	0.943	1150	1648	3794	2622	2552
TR25999|c0_g1_i1	85615	85423	108915	1525492	320542	326581	707335	444855	502784
TR5825|c0_g1_i1	0.595	0.962	0.730	3659	0.914	1184	2801	5275	4658
TR10183|c0_g1_i1	4841	4963	4237	12134	4826	12316	29942	19181	26852
TR12584|c0_g1_i1	0.180	0.516	0.115	1046	1181	1221	1986	3647	5585
TR751|c0_g1_i1	0.741	0.915	2706	30459	0.750	4467	17637	14441	17174
TR378|c0_g1_i1	2386423	1861812	1659210	242529	1730615	1159159	263509	410965	422048
TR25297|c0_g1_i1	3455453	2324293	1640943	872404	2277809	2028733	517425	371770	422620
TR9309|c0_g1_i1	212959	122350	59869	16160	144099	81963	9474	14449	17745
TR14848|c0_g1_i1	111079	93191	56762	26401	82769	65424	21252	15756	16504
TR24067|c0_g1_i1	24644	20441	16664	0.903	20895	17503	1609	2347	1771
TR16903|c0_g1_i1	2258	3684	3751	4114	3183	6323	11580	16391	11972
TR14295|c0_g1_i1	0.213	0.786	0.472	2876	0.986	1697	2731	2370	2726
TR862|c0_g1_i1	0.842	1901	2949	12198	0.811	4345	14112	13791	13255
TR11858|c0_g1_i1	4077	12168	10665	0.000	14242	7299	0.139	0.512	0.000
TR26167|c0_g1_i1	35225	58728	39626	0.559	60293	39071	10656	11054	6617
TR11601|c0_g1_i1	64745	80284	98966	8819	254858	190071	12136	5680	8806
TR19061|c0_g1_i1	12502	11922	5970	2013	8533	13304	1639	1674	2155
TR10225|c0_g1_i1	127018	106849	64708	12533	106098	75237	10835	12025	9504
TR4854|c0_g1_i1	0.056	0.411	0.487	1701	0.205	1514	3744	2003	3493
TR7291|c0_g1_i1	689547	616231	427644	100084	592054	390540	73966	71441	60585
TR15428|c0_g1_i1	1033	2276	0.630	0.751	3358	3430	7548	15909	8974
TR12053|c1_g1_i1	3347	3778	3593	10864	3080	5078	12364	16253	13666
TR16137|c0_g1_i1	0.000	0.000	0.000	2053	0.000	0.989	2731	4273	4923
TR9535|c0_g1_i1	18489	10044	15289	216919	14858	44088	122320	156460	79670
TR35|c0_g2_i1	27632	117011	0.301	0.016	19334	0.769	0.060	0.099	0.049
TR20249|c0_g1_i1	288341	263838	137862	26625	205583	146874	22365	21161	19307
TR26252|c0_g1_i1	139936	101804	70420	25075	92000	67645	13804	15137	15598
TR23462|c0_g1_i1	25959	44800	44823	346702	38279	142004	345877	198828	325818
TR54|c0_g1_i1	1483	10267	0.429	0.072	6787	2600	0.060	0.084	0.049
TR1241|c0_g1_i1	8481	3344	23993	0.096	0.421	5053	0.079	0.054	0.126
TR24200|c0_g1_i1	115920	94728	54372	0.040	125186	123878	0.248	0.436	0.105
TR254|c0_g1_i1	2753112	2040965	1108393	517665	1830983	1220372	381459	258358	288257
TR13384|c0_g1_i1	44751	35648	26527	8244	34028	30088	5969	7110	5013
TR652|c1_g1_i1	37910	3321889	4467	9801	4259791	2810632	7548	4121	1562
TR14001|c0_g1_i1	1449	2875	0.458	64920	2824	15758	34222	40877	36097
TR24677|c0_g1_i1	16411	18610	10766	103567	21008	44808	94136	30281	72530
TR4172|c0_g1_i1	20050	25768	33871	0.423	20721	24131	0.218	0.856	0.711
TR17129|c0_g1_i1	22432	41456	22719	1662	38391	26231	3476	4327	0.913
TR8500|c0_g1_i1	24004	47616	26742	6335	54266	20079	5611	3907	4707
TR12647|c0_g1_i1	31249	63786	76046	181299	33679	149718	288287	272670	266739
TR3820|c0_g1_i1	2314	2370	2634	12861	5021	6835	11778	7721	10487
TR11965|c0_g1_i1	23757	26965	15805	3043	35414	22593	2801	4113	5153
TR8632|c0_g1_i1	0.000	0.000	0.000	4769	0.000	0.708	1976	4273	4051
TR17158|c0_g1_i1	59937	46408	24681	14147	55529	32871	9653	7232	10731
TR10449|c0_g1_i1	2269	4142	3021	19579	5226	9862	19802	11269	13109
TR1908|c0_g1_i1	6066	17589	15619	0.703	10884	11376	1102	1644	0.655
TR2415|c0_g1_i1	76977	46689	35704	7229	40784	24790	4578	9740	11435
TR19532|c0_g1_i1	14748	6700	0.802	0.200	20402	1330	0.268	0.199	0.356
TR26947|c0_g1_i1	0.685	0.950	0.759	12549	0.616	3466	10179	6521	8179
TR16265|c0_g1_i1	2907133	2095165	1087463	770227	2613126	1870080	421064	374828	431879
TR343|c0_g1_i1	0.213	0.411	0.258	4425	0.246	1623	2691	4457	7126
TR19890|c0_g1_i1	1662	1995	5397	0.000	0.000	0.110	0.000	0.000	0.216
TR19885|c0_g1_i1	592621	696280	104978	88445	1053327	132739	60291	44577	85290
TR13578|c0_g1_i1	236772	236568	375477	12486	128461	259010	0.209	2676	0.314
TR23683|c0_g1_i1	33552	39719	20429	2293	37580	25108	4836	3494	2977
TR6822|c0_g1_i1	0.225	0.575	0.286	3523	0.472	0.623	2443	2355	2099
TR8492|c0_g1_i1	29452	15442	1203	0.272	6212	1074	0.000	0.482	0.188
TR9549|c0_g1_i1	0.315	0.399	0.387	6055	3512	0.867	4558	3899	3047
TR22609|c0_g1_i1	23016	18223	7058	0.000	53588	28757	0.209	1055	0.342
TR13542|c0_g1_i1	2909	4635	5240	28406	5740	11522	29555	18890	17620
TR25|c0_g1_i1	4190	6559	5769	0.000	14950	6213	0.000	0.084	0.098
TR7220|c0_g1_i1	0.213	0.681	1045	13939	0.062	5078	18551	9029	12321
TR3881|c0_g1_i1	6459	8460	15075	0.000	3717	13829	0.119	0.268	0.781
TR15053|c0_g1_i1	0.483	1080	0.959	9114	0.996	4907	11868	14288	12844
TR10916|c0_g1_i1	0.550	1220	0.773	4282	0.380	1843	3396	4595	5501
TR7737|c0_g1_i1	98049	64020	30879	11399	73384	41512	10964	10955	11128
TR1789|c0_g1_i1	20185	13424	7387	1917	13400	8630	1241	1414	1283
TR25481|c0_g1_i1	5122	2687	6256	0.000	1047	8544	0.109	0.161	0.181
TR14024|c0_g1_i1	3471	4154	2963	0.296	5945	3430	0.099	0.558	0.223
TR1207|c0_g1_i1	1314	1126	1532	12006	3429	3637	8441	6024	4442
TR11238|c0_g1_i1	117190	92323	80412	20705	86958	78228	22255	15274	14001
TR2301|c0_g1_i1	67429	17014	82731	2128167	4271	1413140	4542178	4604024	3019788
TR3941|c0_g1_i1	1640	2382	2448	4274	1520	4052	10338	9541	9727
TR1513|c0_g1_i1	0.000	0.000	0.000	10113	0.000	3418	26059	15183	7872
TR22195|c0_g1_i1	27430	15841	5698	0.000	50898	16368	0.288	1345	0.237
TR20859|c0_g1_i1	0.932	2194	1288	12214	1982	4248	10179	12270	13136
TR16529|c0_g1_i1	0.146	0.000	0.172	3379	0.000	1965	8570	10313	4553
TR11534|c0_g1_i1	0.483	0.610	0.344	8044	1458	1160	4370	2897	3403
TR18794|c0_g1_i1	5201	16557	2577	0.256	16696	6310	0.367	0.275	0.432
TR17574|c0_g1_i1	84289	72305	56576	0.000	75058	65704	0.308	2852	0.258
TR19135|c1_g1_i1	3336	2546	9849	46731	4025	18822	43190	23363	32200
TR6038|c0_g1_i1	0.741	1009	0.902	2740	0.246	1465	4350	4809	6024
TR24925|c0_g1_i1	79358	119510	45152	28398	35414	40743	16456	14135	15403
TR17131|c0_g1_i1	51782	41374	46541	8515	27990	37118	8143	6231	7105
TR23719|c0_g1_i1	0.663	0.716	0.859	4577	0.821	2441	5551	4679	2956
TR25840|c0_g1_i1	1393	2570	2691	11303	2649	4126	7746	8845	14329
TR6333|c0_g1_i1	7267	8695	12355	0.000	5791	7543	0.000	0.000	0.000
TR17048|c0_g1_i1	2840760	2022485	1033134	494084	2047480	1646517	347605	289244	329130
TR7050|c0_g1_i1	39078	17965	9864	0.663	15504	12169	1082	1781	3556
TR20598|c0_g1_i1	151146	107330	53441	22063	109024	68133	22206	22147	19565
TR25324|c0_g1_i1	16467	9411	6256	59001	19365	14769	81514	116630	65146
TR23142|c1_g1_i1	2258	5738	1861	5488	2536	7372	10070	15427	11142
TR2361|c0_g1_i1	15939	15806	8919	1430	13821	9032	0.904	1636	1311
TR4481|c0_g1_i1	0.270	0.223	0.344	1126	0.267	1379	4072	3371	1311
TR1690|c0_g1_i1	1078	1596	1460	12262	1961	3894	10189	5711	7781
TR24831|c0_g1_i1	2621376	1611762	1381525	802419	1793115	1632773	482170	347070	416791
TR6681|c0_g1_i1	0.180	0.235	0.387	3235	1078	2722	11282	5436	7712
TR2538|c0_g1_i1	587611	646634	288479	169469	516052	262635	86261	82725	84495
TR15349|c0_g1_i1	0.124	0.176	0.301	1230	0.483	1489	2354	2118	1520
TR5214|c0_g1_i1	0.326	0.211	0.272	2892	0.380	0.964	2532	2890	3228
TR666|c0_g1_i1	45975	27328	98436	2476	10853	13988	6028	6024	3779
TR21834|c0_g1_i1	0.225	0.000	0.286	0.367	0.000	0.867	2125	4556	2301
TR12877|c0_g1_i1	0.202	0.000	0.730	11735	0.000	7079	27052	14770	28218
TR19650|c0_g1_i1	0.663	0.235	0.616	4889	1253	2295	5353	7844	3207
TR16411|c0_g1_i1	31024	26836	28131	9234	32354	21604	7111	6636	5285
TR8016|c0_g1_i1	0.449	0.270	0.415	5951	0.647	0.378	3208	5734	4428
TR22069|c0_g1_i1	27756	46725	77291	0.479	64472	57453	0.169	0.489	0.139
TR13347|c0_g1_i1	13389	12978	4051	0.647	6828	8788	1271	1628	1213
TR24096|c0_g1_i1	175038	138449	71121	30411	125483	82329	22285	21513	23909
TR573|c0_g1_i1	144833	79321	92767	12038	38412	67023	8193	5382	6519
TR27728|c0_g1_i1	286836	229786	213035	16104	215204	286705	18899	35763	25304
TR27882|c0_g1_i1	0.067	0.059	0.000	6742	0.904	1343	0.973	1445	2894
TR1791|c0_g1_i1	63947	40259	187967	0.032	22702	98428	8968	13531	7279
TR23613|c0_g1_i1	75124	154008	70864	15833	26748	25205	8312	11681	10591
TR27456|c0_g1_i1	0.438	0.810	0.701	3012	0.832	1196	2086	3020	3221
TR1235|c0_g1_i1	2819	4576	2362	5616	4559	8141	16555	17591	15695
TR1035|c0_g1_i1	18871	11417	16893	1398	14950	15428	1162	1330	1171
TR21151|c0_g1_i1	2404	4365	0.945	26009	9867	9350	24351	13172	21894
TR14082|c0_g1_i1	1231599	588152	2376522	0.000	555532	736920	0.000	0.000	0.021
TR9052|c0_g1_i1	9638	22306	4352	0.455	17127	21495	0.526	0.268	0.251
TR27310|c0_g1_i1	5965	7087	14917	73315	5134	30466	85377	65555	61025
TR24098|c0_g1_i1	0.887	1795	1417	4929	1396	2490	5959	5550	5766
TR810|c0_g1_i1	158784	3561015	2868186	187738	1320383	699655	59636	157653	125110
TR9034|c1_g1_i1	1090	0.458	4982	24963	0.524	12047	49963	99024	58026
TR25552|c0_g1_i1	2988	2851	1976	8124	2002	9411	13744	12637	15563
TR19202|c0_g1_i1	1011	1830	1317	7996	2680	4004	9007	5390	7523
TR24655|c0_g1_i1	1898	1842	2462	7685	3912	4162	7220	13126	9587
TR888|c1_g1_i1	76303	83041	129802	640986	47725	377212	822683	424275	706309
TR5045|c0_g1_i1	57298	48144	77492	7405	36451	40218	7418	9548	7049
TR24959|c0_g1_i1	11996	10373	6170	0.799	12393	6054	0.487	0.864	0.223
TR27366|c0_g1_i1	2887	8601	6299	0.088	8296	3637	0.218	0.474	0.174
TR1179|c0_g1_i1	4695	5292	5240	19827	9231	11168	18253	26214	20737
TR14946|c0_g1_i1	15490	63410	23779	3643	83960	48519	4519	3364	2566
TR25168|c0_g1_i1	0.303	0.563	0.301	3171	0.873	1611	3605	2920	3214
TR1302|c0_g1_i1	53681	35929	33800	13061	44994	56635	8918	9847	7084
TR2199|c0_g1_i1	159132	91525	259533	5432	245802	465766	30796	16467	21601
TR18774|c0_g1_i1	1224	0.857	0.787	4817	0.770	1892	6356	5397	4714
TR19752|c0_g1_i1	75438	52885	28345	11575	58701	41817	10934	9457	11554
TR23716|c0_g1_i1	829640	703004	785527	49487	471869	426292	92547	91196	69441
TR5246|c0_g1_i1	9907	8296	5569	0.591	14837	13353	1142	2362	1388
TR14525|c0_g1_i1	85267	60653	34143	16520	69123	47212	13596	10947	13199
TR18662|c0_g1_i1	78505	53636	171060	30379	16624	122486	18938	8126	10815
TR23426|c0_g1_i1	33170	45974	63620	10576	41051	53852	6266	9831	6080
TR1018|c0_g1_i1	518699	553431	607322	27463	680810	279223	28482	24563	19000
TR17608|c0_g1_i1	0.371	1033	1102	5009	0.216	1794	4519	8524	9253
TR9114|c1_g1_i1	295137	230501	350696	54679	230020	198847	57471	68383	45824
TR4667|c0_g1_i1	30519	24289	22633	6726	21111	17308	4926	5298	5118
TR27481|c0_g1_i1	3707	4764	3436	13740	4056	11339	18809	11200	17236
TR20832|c0_g1_i1	30789	29018	18596	2213	22805	16844	4032	2790	2970
TR16417|c0_g1_i1	0.371	0.246	0.515	4825	0.780	1318	4022	6888	8304
TR9365|c0_g1_i1	0.326	0.657	0.558	3331	0.513	1294	2582	2683	2691
TR15332|c0_g1_i1	7301	20452	0.472	0.048	7475	0.574	0.159	0.084	0.098
TR1652|c0_g1_i1	14670	6864	5440	0.000	5206	2368	0.000	0.000	0.000
TR11486|c0_g1_i1	1898	2769	1274	23118	4107	5859	11917	6001	10982
TR3956|c0_g1_i1	16501	12778	15218	1318	11695	13695	1311	2683	1318
TR2106|c0_g1_i1	265988	1401877	10264	0.176	439525	684959	0.497	0.260	0.872
TR1471|c0_g2_i1	0.719	0.868	0.458	3251	0.975	1770	3039	3800	3668
TR25730|c0_g1_i1	30384	10596	62618	0.240	13297	25413	0.586	2462	0.167
TR27421|c0_g1_i1	6009	9504	7401	103095	8512	32065	98237	62596	62886
TR9573|c0_g1_i1	74551	43416	73827	3235	48700	43917	2840	3226	2482
TR14100|c0_g1_i1	365475	369795	306417	27112	329259	280468	30796	51182	36070
TR6521|c0_g1_i1	0.000	0.188	0.086	2772	0.000	0.635	2354	1590	2433
TR10570|c0_g1_i1	0.000	0.000	0.000	0.847	0.000	0.488	1569	9548	3709
TR24458|c0_g1_i1	43863	33864	28947	8044	33442	24436	6197	8631	7970
TR27751|c0_g1_i1	34720	23151	17394	4857	14396	19932	1658	4113	1192
TR3786|c0_g1_i1	35922	101193	92967	6311	119528	54621	5005	4755	3159
TR236|c0_g1_i1	56882	76001	94227	728537	106067	256397	524634	190610	300954
TR15314|c0_g1_i1	216801	112540	230185	20314	130566	231436	37072	29081	16232
TR3169|c0_g1_i1	39134	115438	2291	1805	18564	2392	1639	1078	2754
TR525|c0_g1_i1	135622	2518196	2222368	342756	1378243	1620872	133850	77167	151195
TR6593|c0_g1_i1	25959	8613	48660	0.000	2074	5126	0.000	0.474	0.091
TR21256|c0_g1_i1	24678	29746	18539	3954	30259	25083	3962	4312	4351
TR2426|c0_g1_i1	71934	74604	33327	12613	63383	48128	12314	12736	12711
TR24061|c0_g1_i1	3448	4459	3679	36650	6058	15526	55067	18225	23442
TR21122|c0_g1_i1	0.449	1690	0.358	28454	3799	7250	26675	3822	8904
TR17470|c0_g1_i1	125749	133567	79625	15888	118624	90251	15582	13042	12941
TR1186|c0_g1_i1	310480	222687	132665	46363	266204	180623	32921	38889	42714
TR16273|c0_g1_i1	276962	240945	148055	24667	223931	177157	21103	27690	25778
TR3845|c0_g1_i1	8290	1737	4309	0.000	2228	8849	0.000	0.069	0.000
TR21960|c0_g1_i1	12187	10713	10952	1518	12229	10961	0.914	1124	0.788
TR27846|c0_g1_i1	27789	27410	12440	3595	35547	15672	3883	4556	5829
TR9733|c0_g1_i1	1168	1033	0.487	6151	1232	1770	4151	4480	4218
TR1966|c0_g1_i1	2494	5069	1918	0.000	0.965	0.146	0.000	0.191	0.146
TR27868|c0_g1_i1	17568	32644	11725	1078	9919	9252	3079	2293	2566
TR11057|c0_g1_i1	14928	12368	7072	1542	8235	4895	0.596	1667	0.941
TR3212|c0_g1_i1	0.180	1080	0.186	0.903	0.904	0.561	2513	3914	5341
TR3617|c0_g1_i1	25386	28021	15561	1222	34438	25986	5224	2722	1722
TR12030|c0_g1_i1	134308	103834	61830	21312	103387	80522	18601	21100	19802
TR27162|c0_g1_i1	220665	342877	194438	67308	174666	138806	44838	35105	39946
TR25199|c0_g1_i1	14434	19842	25797	3539	15166	29050	2195	2943	2162
TR18715|c0_g1_i1	739723	942599	700848	0.623	705699	1130195	0.000	0.000	0.000
TR4384|c0_g1_i1	0.550	0.199	1618	19283	0.318	6811	16048	4686	6791
TR14915|c0_g1_i1	3100	6043	4953	14235	6150	12731	29813	23378	24000
TR16014|c0_g1_i1	0.303	0.246	0.129	4457	1715	2685	6376	3241	5285
TR24512|c0_g1_i1	1290986	820284	1867793	0.455	554043	999323	0.119	0.122	0.077
TR9876|c0_g2_i1	1236	1807	1203	15425	1889	4162	10159	5955	9302
TR18773|c0_g1_i1	11367	9035	10723	0.447	12393	9496	0.844	1338	0.600
TR11301|c0_g1_i1	63195	38992	21431	6502	45497	25034	4628	5436	5899
TR8998|c0_g1_i1	0.449	0.211	0.530	6686	0.637	1477	3307	1636	3340
TR15873|c0_g1_i1	1674	17167	0.630	0.072	17661	3332	0.060	0.046	0.098
TR15708|c0_g1_i1	1662	8800	0.945	0.000	1283	0.464	0.000	0.000	0.000
TR16831|c0_g1_i1	0.775	0.939	0.730	1270	0.678	1611	3089	5351	4274
TR1417|c0_g1_i1	0.416	0.117	0.701	6638	0.739	2405	5720	4854	3751
TR21380|c0_g1_i1	7312	24172	6414	71422	14098	28171	121367	98573	93092
TR9572|c0_g1_i1	43762	102848	110776	15066	47458	55598	13208	9847	8158
TR4953|c0_g1_i1	138970	101675	163230	3163	61083	136181	4578	10015	4741
TR19453|c1_g1_i1	0.764	2089	0.200	0.040	2249	3540	10050	5611	5599
TR5249|c0_g1_i1	1707	2945	1288	4641	2372	2966	6296	8295	11121
TR25021|c1_g1_i1	0.461	0.997	0.286	3627	0.811	2746	5283	7041	8841
TR24893|c0_g1_i1	6796	9293	8547	0.216	17476	6213	0.387	0.451	0.126
TR19780|c0_g1_i1	297765	273049	138749	38671	227956	179110	31710	34341	39389
TR17146|c0_g1_i1	1943	2206	3880	61389	1704	22166	47460	33592	32130
TR19389|c0_g1_i1	5965	4858	6557	25978	4138	18992	43875	46519	28923
TR27756|c0_g1_i1	4073347	2370783	1378977	416415	2826851	2042953	267064	254528	280154
TR17414|c0_g1_i1	0.000	0.270	0.687	4138	0.349	4187	11004	14510	7628
TR17505|c0_g1_i1	0.202	0.117	0.515	3403	0.051	3161	7101	8195	5592
TR11376|c0_g1_i1	99364	79908	76962	22223	72871	69024	19375	19502	14468
TR382|c0_g1_i1	470657	420509	337210	2460	544247	346794	31332	83658	12174
TR3629|c0_g1_i1	12861	14398	13027	2317	18020	13182	0.745	0.138	0.788
TR24203|c0_g1_i1	10480	7557	2104	86967	11233	44088	95159	43882	74656
TR24817|c0_g1_i1	1011	1819	1016	3219	2238	1941	2870	5994	6638
TR3277|c0_g1_i1	0.236	0.986	0.687	19619	0.821	4345	11242	4296	7042
TR27342|c0_g1_i1	2209263	2258325	2034873	187394	1719659	1494956	246636	322338	216131
TR14381|c0_g1_i1	0.629	1232	0.873	8875	0.975	2527	5313	4174	3507
TR13764|c0_g1_i1	378078	123112	154225	0.431	96857	134302	5631	14869	20465
TR16941|c0_g1_i1	0.000	0.188	0.243	5943	0.000	3100	7885	4686	6624
TR23786|c0_g1_i1	7369	15207	7387	1358	10247	3625	0.616	1086	0.614
TR21002|c0_g1_i1	11087	11617	2047	0.719	6304	8215	0.655	0.764	0.607
TR8320|c0_g1_i1	146518	238211	127798	9386	224856	129712	11252	15397	8779
TR6177|c0_g1_i1	0.494	0.551	0.444	1030	0.832	1868	3158	2874	3675
TR7416|c0_g1_i1	69990	1015408	0.616	0.000	344332	32492	0.189	0.275	0.112
TR23370|c0_g1_i1	109271	80072	108543	10129	62449	108462	10755	13531	11819
TR1383|c0_g1_i1	6346	9528	7430	1717	8430	5322	1231	1139	1164
TR5890|c0_g1_i1	10570	9282	17036	102097	11274	49410	164020	90072	101459
TR116|c0_g1_i1	87468	108023	117447	20330	86116	87895	20617	16199	18003
TR11179|c0_g1_i1	80066	138402	116703	27719	56093	72308	14221	30128	24097
TR14067|c0_g1_i1	528831	633339	241666	25083	459455	319331	24579	33561	30094
TR7362|c0_g1_i1	198323	87476	374575	44766	61525	130164	39476	25671	19342
TR9080|c0_g1_i1	7369	11710	9892	57139	14118	30332	54700	40571	30603
TR19097|c0_g1_i1	1404	2030	1632	10488	2321	5651	12265	8027	10166
TR26302|c0_g1_i1	1090	0.892	1303	10201	0.904	4016	10209	8493	6101
TR170|c0_g1_i1	7526	8049	7788	30978	9067	25254	73231	48889	41648
TR23739|c0_g1_i1	72810	40963	20658	3275	52428	26121	2890	4541	6680
TR20722|c0_g1_i1	16411	24465	28260	5552	14632	26841	2542	5879	2915
TR25323|c0_g1_i1	17759	69617	63061	10169	49337	68341	9206	6032	4365
TR1865|c0_g1_i1	93006	82032	174553	5088	40240	72259	4380	17958	11742
TR363|c0_g1_i3	0.472	0.446	1131	5176	1099	3357	7071	8065	8304
TR1748|c0_g1_i1	25386	35718	35904	0.807	18061	30954	1222	1544	1339
TR10420|c0_g1_i1	4493	8836	7688	130654	19314	51082	123919	79583	98796
TR7164|c0_g1_i1	1921	4001	7043	0.000	1376	2441	0.119	0.367	0.307
TR12269|c0_g1_i1	3808	4353	4753	13867	2382	8691	16744	17461	18261
TR8206|c0_g1_i1	1651	5855	1131	0.343	8697	2331	0.089	0.138	0.181
TR13253|c0_g1_i1	5066	5327	4667	0.304	7167	4089	0.804	1017	0.390
TR7273|c0_g1_i1	0.685	0.657	1460	18660	0.483	3357	13308	13715	16051
TR3609|c0_g1_i1	113000	89941	38524	4481	72327	39572	6634	8119	11010
TR11518|c0_g1_i1	15276	11793	16864	99285	12054	55293	150991	135658	128053
TR7778|c0_g1_i1	2359	0.868	1761	4913	2742	3088	10497	13012	11561
TR26853|c0_g1_i1	347088	453916	229913	33774	349312	256520	29008	41038	35184
TR21519|c0_g1_i1	4156	33266	21789	1198	7085	6298	1629	1384	1276
TR6675|c0_g1_i1	0.000	0.481	0.000	10568	0.596	8337	17677	14472	13924
TR9430|c0_g1_i1	0.067	0.129	0.415	1222	0.462	1099	1937	2546	2406
TR21458|c0_g1_i1	224720	208665	141226	62987	194062	132300	38552	33890	40902
TR1052|c0_g1_i1	67025	67388	59712	2700	50600	59785	3913	3104	3207
TR22248|c0_g1_i1	0.000	0.000	0.000	1957	0.000	0.867	2771	6445	6931
TR396|c0_g1_i1	142879	318823	197359	0.016	119887	168027	0.030	0.115	0.084
TR17553|c0_g1_i1	7919	11769	10808	40300	10904	28232	50410	32353	33448
TR27565|c0_g1_i1	122626	72668	98966	31929	60488	55220	21759	18042	18910
TR16659|c0_g1_i1	12873	7404	9048	0.391	10278	10265	0.129	0.352	0.467
TR23404|c0_g1_i1	39516	50210	62245	356704	51996	186799	411322	193194	322353
TR2857|c0_g1_i1	0.000	0.411	0.000	2341	0.000	2783	3962	6972	9539
TR23323|c0_g1_i1	27868	44120	36305	2341	50015	25242	2920	6949	3431
TR18846|c1_g1_i1	20286	27364	28446	83852	23216	67279	105924	115338	73094
TR3168|c0_g1_i1	11637	35425	4323	0.519	78241	46517	1043	1537	0.530
TR315|c0_g1_i1	20410	25615	23664	0.280	25824	21592	0.338	0.787	0.279
TR16454|c0_g1_i1	21039	8695	13557	274785	8071	124818	627718	342414	168752
TR4677|c0_g1_i1	481519	782360	35460	3691	4337354	1037881	4906	4258	1206
TR18925|c2_g1_i1	0.270	0.763	0.000	0.144	1242	2429	1589	10328	9225
TR17881|c0_g1_i1	839705	2379583	224831	0.775	4599728	2832578	0.695	9090	5766
TR6117|c0_g1_i1	5942	5538	3550	0.000	7003	1929	0.000	0.000	0.000
TR20719|c0_g1_i1	1898	14937	0.458	0.000	29633	11400	0.000	0.038	0.000
TR281|c0_g1_i1	11671	19079	9248	0.000	18359	16039	0.228	0.443	0.244
TR5599|c0_g1_i1	179014	164005	181812	22271	145557	123914	20726	22338	19252
TR14425|c0_g1_i1	35079	51594	20429	2500	62018	38156	5859	2645	1890
TR19163|c0_g1_i1	91063	93555	121041	6702	77286	56550	6972	15313	8597
TR24455|c0_g1_i1	11165	7310	18052	1566	3881	13988	2383	2072	1457
TR7532|c0_g1_i1	4740	8730	4753	0.144	8912	4455	0.119	0.260	0.781
TR6371|c0_g1_i1	0.236	1584	0.301	854846	1725	166830	642178	202864	302293
TR27372|c0_g1_i1	539738	419371	375148	66989	367784	341314	63002	46626	52783
TR7294|c0_g1_i1	33979	84965	1689	1510	70047	27927	1212	2095	0.683
TR18388|c0_g1_i1	1427	1948	2133	8348	2064	2917	6823	7125	7210
TR7264|c0_g1_i1	5583	6066	2520	0.367	3327	3637	0.298	0.336	0.181
TR27863|c0_g1_i1	0.000	0.000	0.000	4242	0.000	1599	9514	2339	7872
TR10086|c0_g1_i1	0.382	0.188	0.186	7541	0.616	9313	19534	0.810	4002
TR19563|c0_g1_i1	5863	6137	23678	773622	11130	123866	377676	125422	174107
TR20697|c0_g1_i1	116550	78981	195226	1295752	55446	346123	1092677	547640	567686
TR764|c0_g1_i1	43897	27786	17379	11830	39829	20591	6624	6521	6478
TR381|c0_g1_i1	3033	3497	4467	11104	4333	8288	14708	13134	14196
TR9106|c1_g1_i1	1550	1584	1145	5999	0.483	6579	13625	18936	13213
TR18715|c2_g1_i1	630082	985615	574095	0.072	1069879	824168	0.000	0.000	0.000
TR3267|c0_g1_i1	53366	55994	41201	12949	50518	38839	7488	5764	7775
TR5656|c0_g1_i1	1000	1209	0.659	5049	4816	2612	4002	3226	5069
TR19549|c0_g1_i1	375697	300389	200580	108911	375115	268603	59417	67015	56109
TR26681|c0_g1_i1	1831	49951	45081	2037	1612	1990	0.407	0.298	1771
TR9897|c0_g1_i1	1438	0.739	1117	9793	1212	8520	20150	12973	13171
TR9431|c0_g1_i1	1708198	780401	1695601	22047	290210	560483	329093	261707	165649
TR27776|c0_g1_i1	54871	42559	92080	865270	52777	152708	418611	394101	492521
TR9977|c0_g1_i1	75528	210847	193293	17854	158115	152623	9127	13608	14566
TR8821|c0_g1_i1	946246	841264	546709	29668	493812	584859	32097	37712	27598
TR1194|c0_g1_i1	0.000	0.000	0.072	3131	0.000	2185	6505	8616	7900
TR7921|c0_g1_i1	4033	12262	6313	0.391	10124	7018	0.427	0.635	0.439
TR23690|c0_g1_i1	723953	598736	281923	44079	507057	304147	51264	73811	66763
TR11069|c0_g1_i1	99195	181536	162027	13963	164080	126966	8302	7890	5048
TR11954|c0_g1_i1	0.359	0.692	0.000	3323	0.205	0.745	3744	4052	3214
TR15438|c0_g1_i1	0.505	1432	1016	8356	0.791	3076	8044	19991	14768
TR2798|c0_g1_i1	53591	36070	18324	1765	46092	35251	1102	2890	1785
TR6735|c0_g1_i1	29238	48532	45954	0.040	48125	34408	0.248	2316	0.258
TR8289|c1_g1_i1	73192	67059	137117	699316	92524	299399	710275	323462	457992
TR9357|c0_g1_i1	60050	42829	20772	5360	57120	34628	3853	6322	5292
TR1655|c0_g1_i1	109069	90081	53942	19220	84977	60456	16098	12446	14022
TR16067|c0_g1_i1	9424	5644	2491	0.200	2187	1843	0.159	0.474	0.132
TR19889|c0_g1_i1	5504	15184	15232	1686	14375	8337	1202	1384	0.711
TR26544|c0_g1_i1	0.000	0.000	0.000	3211	0.000	1245	3754	4648	3166
TR5161|c0_g1_i1	257092	230889	132579	72413	180889	151585	54223	36489	36676
TR11590|c0_g1_i1	490101	469745	485981	68459	363502	427988	81007	97036	69071
TR21485|c0_g1_i1	585297	386023	245675	83293	366993	264881	65038	61893	55872
TR20030|c0_g1_i1	3493	6231	3665	19683	3491	19737	48831	55425	42952
TR8284|c0_g1_i1	218923	202751	199578	46132	164070	142272	45037	39096	35742
TR24024|c0_g1_i1	819340	1291613	181497	0.407	3636039	2447652	1956	7247	1694
TR9|c0_g1_i1	1898	3990	1288	13428	2711	5578	31253	27453	22835
TR22009|c0_g1_i1	386065	336940	185920	44997	328027	258863	48374	48790	45720
TR27755|c0_g1_i1	0.809	1643	1145	11703	2177	3064	8630	10779	12941
TR363|c0_g1_i2	0.247	0.305	0.673	6135	0.390	3881	7945	8409	9462
TR1636|c0_g1_i1	7032	4928	7888	0.200	1920	0.964	0.318	0.398	0.132
TR16257|c0_g1_i1	243826	81175	99953	2339238	80562	696823	2070393	777009	860879
TR9544|c0_g1_i1	21881	53976	32411	1246	49984	24326	1351	2737	0.990
TR27289|c1_g1_i1	3920	4400	0.759	0.072	4333	7092	0.109	0.122	0.049
TR6217|c0_g1_i1	60645	44460	50449	0.112	116920	61701	0.070	0.031	0.000
TR20528|c0_g1_i1	12895	79568	4567	1134	69544	46248	2671	0.474	0.607
TR11021|c0_g1_i1	1134	1596	2563	15505	2238	8617	25781	24983	21364
TR25054|c0_g1_i1	12311	7920	17394	82933	8738	62970	188480	139427	128945
TR7901|c0_g1_i1	31609	32221	25096	6990	24633	20482	7528	6108	5515
TR21987|c0_g1_i1	1281	0.857	5526	61541	1920	49605	35186	50074	214242
TR27907|c0_g1_i1	0.899	1901	1145	7054	1468	2539	5025	6322	6994
TR20068|c0_g1_i1	154280	113150	113024	1347388	108572	283189	1125469	565162	340307
TR22759|c0_g1_i1	69182	117398	43678	11695	67768	53804	7786	9831	6234
TR13638|c0_g1_i1	45267	29863	48803	0.567	65796	24119	8511	2882	6436
TR15626|c0_g1_i1	373091	339205	259389	23493	297757	271948	23874	32070	27737
TR4753|c0_g1_i1	3213	2581	1260	302009	8317	148631	513969	294037	360940
TR16837|c0_g1_i1	5672	6113	12040	50941	6664	17528	42803	31015	29955
TR24367|c0_g1_i1	24453	91102	16034	1725	64718	74542	1966	6368	1646
TR25172|c0_g1_i1	0.135	0.070	0.057	5847	0.421	1050	3396	1345	2085
TR7132|c0_g1_i1	16703	22283	13915	0.000	35034	22117	0.000	0.000	0.000
TR26806|c0_g1_i1	1573	0.751	1661	16951	1181	5468	17906	8570	10905
TR1992|c0_g1_i1	55388	29088	59168	7141	25762	45186	5641	4679	3675
TR14759|c0_g1_i1	0.708	0.845	0.644	1070	0.400	3381	9921	8929	5613
TR13973|c0_g1_i1	0.067	0.129	0.172	1909	0.082	0.195	1430	4939	1604
TR11242|c0_g1_i1	1022	5726	2806	20330	7475	3430	11301	42383	23840
TR2208|c0_g1_i1	0.820	1279	1131	3930	1427	2844	4648	8379	4846
TR21777|c0_g1_i1	0.236	0.047	0.172	2844	0.164	1050	3575	2989	3396
TR1539|c0_g1_i1	195144	204616	345070	4486833	410580	650832	1679966	853198	1138216
TR465|c0_g1_i1	66834	43756	24494	6087	55077	29441	6545	8073	10724
TR13209|c0_g1_i1	0.966	2488	0.730	2277	2423	3210	6088	6276	3995
TR8977|c0_g1_i1	0.461	0.000	1059	27855	0.544	43575	61264	24701	20081
TR11442|c0_g1_i1	288150	194772	284542	34709	272262	124854	22792	30121	18408
TR4464|c0_g1_i1	3257	1960	2691	0.000	2238	2893	0.000	0.000	0.000
TR13459|c0_g1_i1	44874	32503	52997	1262	23616	26389	1321	1965	2698
TR26292|c0_g1_i1	1586448	1160909	739515	394312	1233456	1076244	252356	200150	225091
TR15653|c0_g1_i1	2404	5362	1374	0.000	5750	2160	0.000	0.000	0.000
TR19094|c0_g1_i1	1977	2053	4667	8987	0.780	5786	23944	75967	28686
TR15693|c0_g1_i1	76135	119979	101929	172992	56432	176473	328329	440765	337790
TR18402|c0_g1_i1	0.382	0.692	0.515	2229	0.667	1221	2840	1919	3075
TR18397|c0_g1_i1	40494	38945	46784	5576	40127	38668	3833	4212	3312
TR2285|c0_g1_i1	88120	72457	65653	22527	55066	63398	18859	14678	15765
TR1778|c0_g1_i1	66138	64431	33843	5104	36605	46736	7845	10657	5397
TR21847|c0_g1_i1	3381	1936	2706	30083	3933	11303	41899	48950	21573
TR13478|c0_g1_i1	72518	55466	25854	4953	56679	31247	3665	5114	5787
TR5902|c0_g1_i1	969385	879001	734018	272820	855784	771536	234838	190319	172134
TR6456|c0_g1_i1	6807	4025	6099	0.000	1088	1416	0.139	0.420	0.056
TR25261|c0_g1_i1	3100	7122	5139	14618	5986	9301	24738	16857	28030
TR3417|c0_g1_i1	91299	92100	49275	22167	86291	49312	13089	12018	14141
TR15616|c0_g1_i1	4066	4142	6041	13596	5996	14122	23675	34287	29208
TR27547|c0_g1_i1	245084	231252	142758	17550	160250	116347	21262	23432	21727
TR2177|c0_g1_i1	0.292	0.528	0.057	0.599	0.513	0.610	2036	6506	2935
TR1928|c0_g1_i1	3909	4600	2434	6367	4035	8691	17498	15213	14719
TR23682|c0_g1_i1	9873	8683	6857	3810	2772	3393	1907	1284	0.934
TR2078|c0_g1_i1	146181	119827	68816	21648	109250	76263	17210	13700	18129
TR20561|c0_g1_i1	2819	4424	7430	79618	3696	23167	74145	42276	41369
TR18348|c0_g1_i1	6773	8519	1503	0.288	32231	3833	0.387	0.757	0.523
TR608|c0_g1_i1	72349	63539	47142	6894	38412	37899	7845	10672	6220
TR5005|c0_g1_i1	294193	413093	418052	25123	1531213	619536	35851	12155	18826
TR27475|c0_g1_i1	1393	2053	1460	2021	2279	3393	3506	8922	6478
TR7311|c0_g1_i1	1000	1795	0.301	2740	1171	1391	8253	11765	8960
TR10774|c0_g1_i1	0.550	0.798	0.701	3043	0.934	1623	2830	3761	3187
TR9039|c1_g1_i1	0.573	1173	1145	2908	0.996	2087	3466	3593	3654
TR2978|c0_g1_i1	91535	97532	306918	6606	51853	180416	10249	7660	11442
TR16873|c0_g1_i1	3370	7733	2906	0.495	4641	3796	0.228	0.214	0.614
TR15014|c0_g1_i1	8155	24841	10479	2101	9487	9899	2473	1942	1422
TR14052|c0_g1_i1	186113	218040	322437	7948	121068	202350	8342	18569	8548
TR8882|c0_g1_i1	30137	27457	15461	6718	28904	17796	3665	6231	6052
TR6218|c0_g1_i1	10491	10772	22548	1957	10545	15087	1728	3348	2392
TR24366|c1_g1_i1	13794	11534	13672	76495	15576	29868	78634	52467	39089
TR6661|c0_g1_i1	19927	17953	11582	3483	14847	11022	2701	2668	2643
TR7816|c0_g1_i1	0.236	0.728	0.286	34701	0.667	3979	14827	4082	6847
TR14201|c0_g1_i1	542906	603218	847672	0.032	382077	409008	0.060	0.046	0.021
TR9397|c0_g1_i1	9424	6289	5769	2261	8225	5102	1410	1506	1625
TR11763|c0_g1_i1	29531	40682	41573	4569	40270	32431	6157	7117	5027
TR90|c1_g1_i1	22813	22635	17022	155578	24633	74700	167417	136897	109171
TR10885|c0_g1_i1	21016	105934	26670	2460	91127	40646	1589	8042	1506
TR26706|c0_g1_i1	0.371	0.235	0.301	12398	0.000	2588	6068	1934	5641
TR6236|c0_g1_i1	124154	81727	383766	5064	14416	75176	2781	11483	8284
TR16140|c0_g1_i1	2818609	1846276	1285852	851922	1959978	1680364	506947	395439	463947
TR18984|c0_g1_i1	53602	63410	51007	10129	35116	58796	5949	4579	3640
TR3942|c3_g1_i1	6380	4412	5955	31002	3922	19639	43677	44103	26531
TR23815|c0_g1_i1	49221	44929	99982	3211	37149	52192	3307	6414	4560
TR14187|c0_g2_i1	221631	145020	369636	0.703	95121	264832	26466	23821	10829
TR20878|c0_g1_i1	0.000	0.000	0.143	2077	0.072	1965	7548	2913	3347
TR4171|c0_g1_i1	19545	64830	9134	5911	47407	47981	3287	4121	3849
TR22049|c0_g1_i1	343280	237929	234165	8627	139427	400305	19326	34280	24028
TR12750|c0_g1_i1	9480	10690	7602	125742	3388	23777	95774	68399	75681
TR19817|c1_g1_i1	26116	29910	28503	7804	35886	28293	5641	5114	7579
TR8978|c0_g1_i1	0.124	0.047	0.358	0.120	0.031	0.195	2890	38821	5934
TR9362|c0_g1_i1	776701	573860	138950	12470	365638	174496	7200	10206	9748
TR27798|c0_g1_i1	100453	50139	79281	10201	47674	61054	8064	8256	6485
TR14910|c0_g1_i1	6032	9504	7000	0.647	10258	4846	0.566	0.420	0.432
TR27374|c0_g1_i1	296844	205133	161984	48304	198108	163169	35533	40426	43461
TR26686|c0_g1_i1	19915	18387	48130	1805	9570	20262	1370	1881	1534
TR18802|c0_g1_i1	0.079	0.270	0.143	5496	0.175	1062	3754	2056	2580
TR6778|c0_g1_i1	1932	5292	4266	14682	7516	7006	18978	18111	23735
TR2186|c0_g1_i1	10334	7369	7859	0.000	11325	14513	0.000	0.076	0.084
TR23897|c1_g1_i1	1528	2581	2248	19355	2896	9020	30329	23646	20012
TR15421|c0_g1_i1	0.000	0.047	0.057	13484	0.000	0.391	3357	6376	5153
TR5198|c0_g1_i1	43403	29499	19083	6494	25084	19969	4757	4587	4762
TR16038|c1_g1_i1	152561	25451	62818	0.607	1085075	384023	2215	4518	6052
TR521|c0_g1_i1	216082	190371	161011	36258	173147	162253	32137	38561	30715
TR4643|c0_g1_i1	47750	28349	65137	440835	48947	193171	459497	262586	324605
TR9467|c0_g1_i1	3808	3109	1818	0.176	3460	2392	0.139	0.352	0.272
TR3205|c1_g1_i1	3396987	1940816	4121598	0.256	2501165	2949108	1053	2179	1443
TR3171|c0_g1_i1	5616	47335	2792	8020	68066	46102	1182	0.780	0.488
TR25057|c0_g1_i1	109754	60664	148126	8515	171381	119655	5998	8616	3849
TR12184|c0_g1_i1	226090	146240	107584	0.687	105933	132422	0.338	1827	0.927
TR26345|c0_g1_i1	0.348	0.997	0.859	2652	2156	1611	4687	11872	7203
TR22107|c0_g1_i1	0.000	0.000	0.000	1773	0.000	0.598	2612	4801	4985
TR4067|c0_g1_i1	5392	10255	8947	0.128	14580	18114	0.079	0.550	0.265
TR944|c0_g1_i1	0.393	0.739	0.773	1326	0.298	1233	3089	5168	6129
TR4050|c0_g1_i1	134050	109654	119566	1630	129354	117396	2086	3379	1562
TR3264|c0_g1_i1	3674601	4935281	3192698	0.639	7609778	4593428	0.298	0.443	0.244
TR15360|c0_g1_i1	21185	57555	3808	1030	81835	22715	0.775	0.428	0.530
TR14894|c0_g1_i1	128299	123617	81056	21560	102596	82085	20210	16245	16030
TR19509|c0_g1_i1	53523	42172	23578	8012	34623	22349	5105	5229	6429
TR19541|c0_g1_i1	0.348	0.282	1303	10888	0.493	3601	11738	7584	7440
TR24093|c0_g1_i1	61869	62530	159765	1438	48680	100479	3396	2056	1980
TR25000|c0_g1_i1	4358	10631	4094	0.000	30608	8483	0.000	0.000	0.000
TR4422|c0_g1_i1	67665	63152	33900	13931	56258	33932	11818	9189	9873
TR9906|c0_g1_i1	53209	33489	108099	1130094	47941	242812	756583	616352	645117
TR20737|c0_g1_i1	64565	53542	48373	16639	47263	41512	9057	9556	8353
TR6556|c0_g1_i1	16175	18716	24323	9051	5586	10229	4111	2110	3221
TR19383|c0_g1_i1	37933	27141	11166	2492	24879	13866	1758	0.971	1611
TR14132|c0_g1_i1	133836	140573	158935	23525	120503	123341	25771	28049	21539
TR1956|c0_g1_i1	503030	440058	639948	101490	462310	582747	91683	102197	77822
TR10674|c0_g1_i1	45043	37396	27902	8459	38012	24448	3158	5206	4951
TR6851|c0_g1_i1	10289	15078	8160	46499	20043	41720	99399	93344	74029
TR8237|c0_g1_i1	0.022	0.070	0.000	20713	0.000	8459	30796	26971	34933
TR24094|c0_g1_i1	0.955	1232	1131	4401	1345	3552	5512	4893	4937
TR451|c0_g1_i1	5526	11945	2605	28821	8964	9557	22116	47100	43021
TR10849|c0_g1_i1	9750	34920	1389	0.064	26737	32809	0.099	0.076	0.042
TR16446|c0_g1_i1	0.157	1197	1160	0.959	0.544	0.647	9365	10817	5683
TR11512|c0_g1_i1	12098	9821	0.444	0.032	6828	0.976	0.169	0.413	0.558
TR20636|c0_g1_i1	0.202	0.434	0.157	0.375	0.236	0.732	4111	6666	3702
TR17977|c0_g1_i1	0.000	0.000	0.000	0.000	0.000	0.000	10666	8960	8890
TR5998|c0_g1_i1	1292	3297	0.358	96249	5863	16112	40826	34455	38705
TR24818|c0_g1_i1	4954	6548	1646	0.136	7383	0.879	0.278	0.291	0.300
TR1295|c0_g1_i1	10682	10948	8604	3059	12260	6262	1440	1216	1938
TR696|c0_g1_i1	52928	60864	23879	0.359	48454	38644	0.626	0.849	0.572
TR13709|c0_g1_i1	6436	17073	8489	0.871	15422	4004	0.179	0.229	0.509
TR389|c0_g1_i1	206051	957958	69418	15305	1558957	1084020	8570	4556	4686
TR19077|c0_g1_i1	0.090	0.082	0.100	1917	0.144	1111	6147	2416	1130
TR1114|c0_g1_i1	180182	137217	102702	35779	126931	90592	26655	29135	36599
TR4029|c0_g1_i1	104295	97134	46011	18285	78703	61847	17498	16696	19119
TR6745|c0_g1_i1	5774	4518	3679	0.000	5565	6371	0.377	0.787	0.188
TR11300|c0_g1_i1	11603	11828	9806	2924	11675	9423	2374	2034	2043
TR4768|c0_g1_i1	376427	651996	813156	52850	364159	422117	32236	111126	100288
TR20310|c0_g1_i1	0.303	0.458	0.501	2532	0.298	1074	1877	3264	4065
TR12591|c0_g1_i1	1685	0.692	2548	10568	1006	4797	14360	19471	8848
TR9155|c0_g1_i1	5459	10244	8489	287981	11952	89518	221987	119008	154284
TR9179|c0_g1_i1	17557	13177	45152	0.256	3594	7690	2036	2553	0.690
TR26076|c0_g1_i1	13760	17859	7902	5072	14200	6469	1678	2981	2866
TR11755|c0_g1_i1	142980	93250	46026	10409	107617	59284	11719	12530	10780
TR1560|c0_g1_i1	232099	177018	525536	0.551	162715	247267	25930	24777	12774
TR24318|c0_g1_i1	12075	27352	0.401	0.080	14714	0.549	0.338	0.245	0.272
TR3241|c0_g1_i1	104317	106474	45739	18301	93961	61799	15085	12209	13297
TR17103|c0_g1_i1	0.483	0.728	0.573	7485	0.380	2917	5303	2095	4163
TR1251|c0_g1_i1	8254392	6943310	15312663	0.951	3696045	8564561	0.079	2316	0.021
TR18388|c0_g2_i1	0.921	1173	1718	6023	0.873	2075	4310	4778	5181
TR4402|c0_g1_i1	268954	255647	208239	31825	229753	187434	34351	37009	34061
TR27505|c0_g1_i1	116123	119944	170373	38151	101395	114394	22861	28095	21030
TR5942|c0_g1_i1	306313	213393	122129	35268	209762	124867	24391	22262	26147
TR25198|c0_g1_i1	0.416	2229	2863	14842	0.801	10375	17846	11238	20569
TR4143|c0_g1_i1	15467	138988	34601	0.359	16901	8971	0.367	0.864	0.600
TR23144|c0_g1_i1	108743	139775	80169	13636	84012	70623	14221	18302	11526
TR20321|c0_g1_i1	9042	19713	4810	3707	10781	3759	0.864	1674	1171
TR9656|c0_g1_i1	0.101	0.000	0.129	0.655	0.000	0.000	1678	2752	5188
TR24470|c0_g1_i1	1786	1150	8189	72525	2762	40756	32325	30297	146140
TR7034|c0_g1_i1	7717	17742	11281	2516	11315	6945	1251	0.925	1443
TR8891|c1_g1_i1	34641	63211	52067	4242	17876	27537	3645	4449	2664
TR9724|c0_g1_i1	104452	79720	249526	17406	50672	85490	22394	12828	13074
TR19361|c0_g1_i1	1078	1056	0.544	7181	2392	1721	3843	5306	5006
TR4077|c0_g3_i1	0.326	0.387	0.773	8595	1006	4992	12344	9617	11254
TR12042|c0_g1_i1	44942	58986	75402	0.200	40147	63910	0.189	0.619	0.265
TR1373|c0_g1_i1	17186	23233	25239	1214	30229	26365	0.487	4312	0.830
TR5014|c0_g5_i1	3179	7017	8647	17981	2485	12755	25781	26344	24753
TR9589|c0_g1_i1	11751316	9266230	17877582	1374	8804206	7801557	0.169	0.665	0.272
TR12175|c0_g1_i1	2112	1901	3035	11263	8676	9496	42574	45242	25415
TR5221|c0_g1_i1	438352	442264	277313	33407	294780	280773	24251	31000	36774
TR20420|c0_g1_i1	3538	2499	2104	12078	3491	6689	15800	9885	10870
TR27940|c0_g1_i1	4145	10173	2792	1198	2998	4187	0.238	0.176	0.098
TR19336|c0_g1_i1	4167	6747	3464	0.399	4035	2038	0.685	0.505	1144
TR3236|c0_g1_i1	120256	95068	109459	0.240	17958	54231	0.288	3310	0.084
TR11507|c0_g1_i1	2022	1995	2076	15201	0.657	8361	30945	9120	10438
TR25047|c0_g1_i1	0.517	0.493	0.472	11926	0.606	3259	6693	3983	5285
TR16111|c0_g1_i1	0.977	1842	1360	7317	1838	1855	6098	4954	5920
TR19378|c0_g1_i1	471376	392078	192133	27192	233655	287217	22275	25259	20179
TR19479|c0_g1_i1	201064	351783	11224	2716	60909	10448	1599	2416	1506
TR4302|c0_g1_i1	9683	23585	13414	3387	20659	9960	2820	3004	2545
TR15735|c0_g1_i1	1494	1795	1489	6087	2064	2844	5949	8891	8088
TR23373|c0_g1_i1	8907	10021	45467	2796	8142	29050	1708	2095	1694
TR4681|c0_g1_i1	0.461	0.845	0.344	3251	0.862	1184	2334	3165	2015
TR1461|c0_g1_i1	1056	0.810	1045	5903	0.708	2221	5253	6567	7412
TR10932|c0_g1_i1	0.000	0.246	0.000	1422	0.000	1868	9593	7408	8325
TR11355|c0_g1_i1	0.303	0.000	0.000	10217	39275	1672	17290	41435	22354
TR15623|c0_g1_i1	3909	1291	6285	94796	0.483	47188	117732	172996	64246
TR19042|c0_g1_i1	50052	15547	19126	0.511	61515	32700	0.745	1032	0.251
TR10903|c0_g1_i1	11536	29746	26084	4266	22096	25950	3784	3058	1646
TR10339|c0_g1_i1	4440283	4491269	6967437	1853	3278277	6258998	72178	153073	35986
TR6190|c0_g1_i1	6537	13048	15848	76950	12270	23765	56249	44088	43356
TR7301|c1_g1_i1	805513	632576	2824222	52099	336826	545421	21590	36779	33734
TR14207|c0_g1_i1	61487	17378	37865	818923	9950	155186	475883	237977	296247
TR14026|c0_g1_i1	154617	156625	153166	4250	133975	142260	6465	8325	6798
TR20167|c0_g2_i1	0.461	0.857	0.515	8987	0.698	1391	4111	3624	4344
TR2284|c0_g1_i1	0.112	0.059	0.200	0.080	0.185	0.781	0.407	2867	8026
TR25807|c0_g1_i1	905516	731505	538019	146862	650776	547362	153752	134657	135785
TR8914|c0_g1_i1	31395	39449	35432	7237	36923	24448	5978	5856	5620
TR2814|c0_g1_i1	1578035	1056817	623872	114830	975610	729096	114842	107861	118396
TR15110|c0_g1_i1	72439	74827	48345	14371	63065	54646	13347	16077	12530
TR15427|c0_g1_i1	25880	51289	34788	10345	41934	31833	5422	5428	4539
TR15876|c0_g1_i1	0.191	0.375	0.157	1294	0.883	1819	2989	3218	2468
TR8905|c0_g1_i1	63992	87641	59583	4921	52951	72869	5502	9181	6178
TR13354|c0_g1_i1	52557	68057	26384	0.991	68230	48457	2056	3876	1415
TR11626|c0_g1_i1	2123	1021	8174	0.040	0.287	1318	0.169	0.260	0.084
TR24447|c0_g1_i1	18545	15501	5096	1582	23072	10961	1092	1667	2259
TR574|c0_g1_i1	18837	13776	16019	1598	14396	13170	2145	3723	4442
TR21299|c0_g1_i1	14041	17132	5197	336022	21511	90202	277055	75164	130145
TR6451|c1_g1_i1	7649	11511	45882	123793	4918	140356	422703	665853	180968
TR15660|c0_g4_i1	0.303	0.340	0.272	3834	0.349	1660	2036	1460	2433
TR8985|c0_g1_i1	0.000	0.000	0.000	2285	0.072	1172	2671	2355	1032
TR11958|c0_g1_i1	0.326	2499	2262	29564	2341	7287	30905	22858	13764
TR17427|c0_g1_i1	67676	55419	66154	9386	38094	50532	8690	9449	8862
TR19097|c2_g1_i1	8649	4048	6184	3643	7742	8910	29862	34998	33427
TR20235|c0_g1_i1	13400	11077	7573	62012	7362	26670	86519	29341	34884
TR18762|c0_g1_i1	0.708	0.904	0.329	4465	0.719	2173	3406	2699	3298
TR8171|c0_g1_i1	23712	17589	6184	0.000	10771	6079	0.616	1368	0.530
TR21328|c0_g1_i1	23173	25439	40958	0.000	12691	37558	0.179	0.352	0.084
TR12793|c0_g1_i1	0.000	0.000	0.000	0.000	0.000	0.000	9544	6445	8590
TR19345|c0_g1_i1	0.876	1326	1288	6974	1479	2295	5601	5619	6080
TR11614|c0_g1_i1	1988	2441	2877	6151	1930	4809	7816	10389	9580
TR12595|c0_g1_i1	206747	158631	122043	34213	143647	128687	29773	25595	26106
TR14761|c0_g1_i1	200289	144668	95830	24715	108090	89921	23805	21360	20827
TR19651|c1_g1_i1	0.618	1596	1718	6279	1345	2881	8570	6590	6415
TR17285|c0_g1_i1	48750	44096	41130	5256	52458	49080	7637	14005	5927
TR16160|c0_g1_i1	13547	34991	0.659	0.296	14827	1562	0.238	0.176	0.404
TR17538|c0_g1_i1	2877906	1774640	1120303	870894	1939637	1625230	528011	360012	409497
TR6260|c0_g1_i1	5043	55466	2076	0.775	18985	23118	0.804	1078	0.858
TR489|c0_g1_i1	0.438	1244	0.215	14874	2639	7299	17916	15359	21469
TR23970|c0_g1_i1	19590	21720	6643	158293	12896	39132	163891	90959	98475
TR4226|c0_g1_i1	0.000	0.000	0.000	0.367	0.000	1294	4817	2508	0.746
TR14115|c0_g1_i1	26453	21673	16320	4282	19879	13073	3128	3700	3905
TR337|c0_g1_i1	22611	14362	13099	2357	16654	11693	3039	2829	2245
TR5911|c0_g1_i1	7762	26401	5483	102712	40804	77263	128040	89468	52037
TR9172|c0_g1_i1	160907	132394	85351	29460	137445	107436	24530	19212	22103
TR125|c0_g1_i1	619939	955119	2272545	7485	403721	620024	4509	8868	3856
TR14239|c0_g1_i1	48637	45117	29806	10632	42591	26231	11699	8203	8542
TR14365|c0_g1_i1	1022	2276	2076	19299	2567	11547	27688	11391	20869
TR5827|c0_g1_i1	0.000	0.305	0.973	33830	0.739	5798	22216	22155	15598
TR7090|c0_g1_i1	78123	48614	82903	11215	66156	41451	8312	10871	6450
TR14199|c0_g1_i1	0.685	0.833	0.959	5184	1437	3479	7935	2882	3709
TR14173|c0_g1_i1	416685	543680	919867	29700	263565	326728	18621	16482	18073
TR1297|c0_g1_i1	146350	227192	206335	27751	162109	183845	24073	35166	25583
TR1300|c0_g1_i1	71956	36786	87198	5176	37734	69842	5571	5153	7189
TR14444|c0_g1_i1	0.651	0.810	1274	29724	2495	31357	77472	18837	47156
TR14819|c0_g1_i1	0.663	1080	0.601	3778	1068	2124	5581	4449	7335
TR24698|c0_g1_i1	52995	53389	22762	2492	46965	26108	5690	8532	8339
TR9496|c0_g1_i1	2724008	1783464	910747	316012	1928147	1419987	242862	210395	231562
TR3023|c0_g1_i1	0.371	0.505	0.759	4801	0.493	1672	6008	8730	7614
TR6615|c0_g1_i1	30249	23069	11725	408555	21562	178463	461265	227366	361923
TR23537|c0_g1_i1	0.438	0.728	0.515	9282	1427	3967	8948	5160	7412
TR24566|c0_g1_i1	538064	629537	184145	83213	470421	341448	51194	45670	52253
TR17849|c0_g1_i1	0.000	0.000	0.000	0.272	0.000	0.000	11530	8019	7105
TR1498|c0_g1_i4	0.225	0.845	0.816	3890	1592	3222	8034	7523	8263
TR22269|c0_g1_i1	2718	4952	4180	1007	5308	3906	0.159	0.245	0.272
TR18856|c0_g1_i1	65261	92158	105451	6510	69400	70099	4459	5818	4539
TR17104|c0_g1_i1	6144	19326	3250	71806	9693	33664	96440	73742	84997
TR8933|c0_g1_i1	3550	3239	4624	2884	4621	12438	33001	25052	13311
TR7854|c0_g1_i1	0.270	0.528	0.258	3507	0.400	1318	3704	3769	4595
TR20522|c0_g1_i1	62633	58693	64407	1590	51986	63678	2562	1888	2308
TR2818|c0_g1_i1	1573	5445	2963	34501	3471	38986	71295	16436	28441
TR17289|c0_g1_i1	100700	64267	23049	0.407	149500	80632	1966	4235	0.823
TR22251|c0_g1_i1	58308	53061	20457	1622	64698	49593	0.874	0.650	1157
TR24986|c0_g1_i1	37337	32198	43850	8020	34962	48567	5482	7591	6624
TR18890|c1_g1_i1	200345	198902	311313	0.040	295314	288694	0.000	0.153	0.049
TR9679|c0_g1_i1	34237	2229	5726	0.000	0.318	4577	0.228	0.344	0.000
TR300|c0_g1_i1	154134	132652	143502	2561150	441589	589839	1667324	926895	1137923
TR12370|c0_g1_i1	4471	3872	2806	20018	1530	13024	19068	33974	20200
TR8125|c0_g1_i1	0.472	0.997	1045	4393	0.329	2478	5621	5053	5167
TR5427|c0_g1_i1	4201	5386	4839	49159	9960	28318	60271	52383	47770
TR12768|c0_g1_i1	0.315	0.000	0.129	7213	0.000	4174	19365	14242	8660
TR23523|c0_g1_i1	0.775	1901	0.358	8867	0.616	4028	16992	25725	23665
TR445|c0_g1_i1	67182	52017	33113	12605	57325	41940	8849	8394	8786
TR3061|c0_g1_i1	898766	611279	229140	56772	618987	523438	20349	31099	26029
TR12531|c0_g1_i1	547814	551835	371597	6039	536824	266760	7557	7737	6875
TR18516|c0_g1_i1	17141	12297	22963	0.064	12465	14696	0.000	0.038	0.000
TR18482|c0_g1_i1	56354	52721	35260	9650	53742	38949	11133	9900	10166
TR24148|c0_g1_i1	5818	13858	16048	48520	10576	21434	54759	55639	35805
TR13308|c0_g1_i1	22724	18622	18310	4250	18872	17113	2453	3815	2726
TR16143|c0_g1_i1	0.517	1584	0.630	2245	1078	2710	8570	14518	7447
TR23667|c0_g1_i1	1191	1713	1102	25993	2711	3039	6366	7232	7091
TR26570|c0_g1_i1	1505	3919	2248	20234	2875	7018	14857	12431	13499
TR8760|c0_g4_i1	0.045	0.117	0.115	0.383	0.133	0.305	0.566	0.489	0.502
TR15504|c0_g1_i1	0.101	0.293	0.630	10792	0.842	2136	6237	3280	3870
TR16366|c0_g1_i1	93568	77597	92366	0.927	56175	36349	2602	1093	0.321
TR11185|c0_g1_i1	0.359	0.645	0.372	3531	0.729	0.720	1857	2255	1945
TR8777|c0_g1_i1	0.067	0.070	0.086	4138	0.000	0.195	3953	2141	4344
TR12170|c0_g1_i1	22915	12098	0.200	0.000	13235	0.000	0.000	0.199	0.112
TR22306|c0_g1_i1	10637	13858	3965	0.000	51904	19041	0.000	0.000	0.000
TR6630|c0_g1_i1	0.067	0.000	0.315	3147	0.298	0.708	2820	3440	2538
TR20169|c0_g1_i1	0.000	0.282	0.186	3123	0.082	0.915	1976	13784	2698
TR19994|c0_g1_i1	4255967	3352655	2511019	977440	3971921	3156559	618175	528696	641707
TR19205|c0_g1_i1	308414	124204	48402	0.000	76157	83305	1281	2118	1931
TR16379|c0_g1_i1	0.404	0.551	0.701	14459	1037	2478	10497	4304	7586
TR1325|c0_g1_i1	1112	4095	3679	82590	3871	37143	81464	21344	52699
TR14417|c0_g1_i1	16197	18598	16964	1174	13728	13988	1629	1422	0.851
TR20410|c0_g1_i1	0.438	0.704	0.802	4993	0.503	1099	4231	4671	8012
TR6472|c0_g1_i1	71361	62413	43735	14586	60529	40353	10467	10313	9873
TR17371|c0_g1_i1	0.315	0.469	1188	11223	0.370	5920	13615	15519	14050
TR21436|c0_g1_i1	2572	0.974	1245	10121	2403	5041	12275	8860	13429
TR16154|c0_g1_i1	877457	656983	343996	102975	646248	482219	90998	66908	73464
TR10541|c0_g1_i1	697646	691117	823750	0.000	704066	1102121	0.000	0.000	0.035
TR21021|c0_g1_i1	36708	34791	14731	3315	22086	10546	1788	4610	4051
TR20936|c0_g2_i1	66879	54422	61344	0.399	234097	63349	0.129	0.000	0.000
TR9342|c0_g1_i1	117471	200568	164790	936365	115164	421360	1127029	737149	986512
TR6574|c0_g1_i1	81886	70486	61759	17199	80736	64887	14638	9694	12983
TR18833|c0_g1_i1	54130	47769	84664	917744	76331	152879	330444	393061	478708
TR27693|c0_g1_i1	0.000	0.000	0.000	2181	0.133	0.000	1768	2347	3465
TR17910|c0_g1_i1	1416712	1114184	645861	312705	1204480	882207	217707	192559	196378
TR13341|c0_g1_i1	66744	111590	46111	18109	61217	60920	12851	14716	14461
TR6823|c0_g1_i1	0.876	0.927	0.429	12701	1838	2795	5810	3876	4009
TR15797|c0_g1_i1	408002	370652	286260	83956	300838	287144	91862	72244	70305
TR3426|c0_g1_i1	390928	322695	227780	60726	277355	249904	57491	48866	49213
TR113|c0_g1_i1	0.135	0.317	0.057	0.615	0.380	0.830	1966	12025	0.872
TR7160|c0_g1_i1	41134	52498	31681	12797	37786	31162	10348	6919	5571
TR24079|c0_g1_i1	607718	428019	212390	71191	459753	297776	50430	52543	61687
TR18859|c0_g1_i1	0.225	0.235	0.401	0.903	0.821	1721	7170	13998	7649
TR2270|c0_g1_i1	0.831	3098	3064	12190	3142	6481	13288	10833	16713
TR4332|c0_g1_i1	0.944	1103	1160	2668	0.524	1941	3039	5030	5606
TR26734|c0_g1_i1	1573	2218	1288	8715	3173	5529	8570	10619	6505
TR2687|c0_g1_i1	3853	3532	3837	17734	3881	8312	16267	11337	13806
TR16373|c0_g1_i1	202097	205438	154497	38519	142682	127625	42376	27093	29027
TR6923|c0_g1_i1	0.753	56980	29118	0.000	2197	2685	0.328	0.245	0.000
TR6185|c0_g1_i1	0.775	1748	2019	11535	1047	3466	11510	10756	10124
TR27464|c0_g1_i1	173611	229926	44508	0.711	593892	307028	2483	1957	1213
TR1743|c0_g1_i1	4965	3156	13400	346567	5647	176864	540951	383375	406736
TR1589|c0_g1_i1	0.303	0.352	0.530	5128	0.626	1330	3506	3318	1771
TR15082|c0_g1_i1	42875	38440	16578	616039	48351	204840	535837	197398	345781
TR15492|c0_g1_i1	0.663	1819	1074	16855	0.934	2771	12483	9388	12342
TR1799|c0_g1_i1	13625	7956	6499	576706	3060	196271	505051	201465	257891
TR14752|c1_g1_i1	95792	131796	149071	12166	528938	284862	31730	12943	17487
TR5487|c0_g1_i1	0.056	0.059	0.143	4937	0.000	2563	2552	17377	12014
TR1180|c0_g1_i1	0.000	0.082	0.000	6974	0.000	5139	8124	1942	2754
TR27206|c0_g1_i1	1114420	849830	555614	0.000	617970	566525	75366	70814	14482
TR14167|c0_g1_i1	0.876	1795	1016	4481	0.534	2539	3764	5283	6464
TR1423|c0_g1_i1	576940	389590	478651	0.559	222771	311715	1420	5474	5913
TR25227|c0_g1_i1	4567043	4489509	3272266	0.320	5253184	3650325	0.000	0.000	0.105
TR25482|c0_g1_i1	12131	30274	12455	1949	29643	14818	0.308	1835	1883
TR3884|c0_g1_i1	96769	74252	40271	11775	63455	57539	13844	14166	11031
TR1309|c0_g1_i1	0.820	0.892	0.515	2796	2834	1758	4092	2454	4058
TR1331|c0_g1_i1	30575	30673	31881	6510	29191	28965	5323	5543	5732
TR23731|c0_g1_i1	3403	5562	8232	17478	4959	20091	32554	20901	22954
TR27378|c0_g1_i1	3707	6477	3965	31585	6602	12157	24897	11666	18645
TR17435|c0_g1_i1	389726	1316360	2691	0.072	1032565	1053370	0.298	0.214	0.432
TR1759|c0_g1_i1	61577	55807	35747	8811	31183	69098	6763	10603	6861
TR14999|c0_g1_i1	4841	2945	1804	1869	6972	3759	0.000	0.000	0.042
TR6541|c0_g1_i1	0.000	0.000	0.000	1861	0.000	1526	3774	3983	5481
TR5232|c0_g1_i1	3044	5057	1961	8180	4456	4980	9901	23187	11324
TR2229|c0_g1_i1	0.404	0.469	0.329	1933	1335	1221	3069	1850	2189
TR3895|c0_g1_i1	0.326	0.551	0.200	6207	0.852	0.671	2930	2576	2803
TR13626|c0_g1_i1	2943	8918	13657	0.296	12886	5273	0.119	0.787	0.397
TR12431|c0_g1_i1	29811	20640	20400	0.000	19037	24888	0.139	0.206	0.000
TR13841|c0_g1_i1	184203	149044	71608	15441	108367	84477	15542	16689	15926
TR12468|c1_g1_i1	382538	314258	175412	64153	274244	184968	51472	37781	45476
TR1029|c0_g2_i1	68586	78523	29705	3012	35260	14281	1937	5176	4734
TR27867|c0_g1_i1	91186	67059	40586	9618	55231	33432	6763	10795	12397
TR19926|c0_g1_i1	272514	249510	197631	26473	119282	150255	29853	28072	24781
TR14949|c0_g1_i1	1179	2699	0.945	5568	3039	3125	6306	7133	6324
TR9113|c0_g1_i1	2793358	1536418	784310	224180	1892672	1181362	156254	129596	149780
TR27469|c0_g1_i1	33305	36903	34587	1014	49234	36667	1788	7614	1876
TR20265|c0_g1_i1	2954	14585	3622	0.000	9333	9154	0.000	0.031	0.000
TR15642|c0_g1_i1	1505	7451	0.172	0.000	4826	2209	0.040	0.084	0.035
TR17602|c0_g1_i1	6032	6313	7444	0.000	6366	4895	0.000	0.000	0.000
TR2168|c0_g1_i1	1954	2605	1575	24931	4354	7043	19743	10626	16832
TR4747|c0_g1_i1	1112	3579	1460	61589	4128	11229	32524	12446	22306
TR26272|c0_g1_i1	0.921	2206	1059	3275	2865	2417	5293	7553	6938
TR18295|c0_g1_i1	0.371	0.000	4309	39501	0.431	13329	40777	29953	42129
TR27701|c0_g1_i1	9570	13388	21574	51412	17630	43624	64830	79897	53222
TR9007|c0_g1_i1	109754	103705	94742	22535	101077	80022	23685	21513	21950
TR24680|c0_g1_i1	278164	233071	620679	26625	121212	225114	17290	47268	29843
TR1958|c0_g1_i1	7930	11124	8475	35523	11993	23203	37430	56878	50677
TR17461|c0_g1_i1	0.966	0.939	0.931	1662	2084	2051	3833	6269	5683
TR1606|c1_g1_i1	41594	3614709	4839	8507	6020736	2795692	7577	4465	1952
TR23464|c0_g1_i1	0.921	1256	1002	6606	1704	4101	9007	13562	9490
TR25237|c0_g1_i1	0.135	0.199	0.086	2061	0.821	0.598	2592	3800	5160
TR10825|c0_g1_i1	5448	5973	9534	0.144	6500	10314	0.119	0.260	0.000
TR24116|c0_g1_i1	24790	17061	8862	3691	23144	12572	2761	3371	4037
TR14378|c0_g1_i1	3628	4201	4624	40564	6951	10839	27082	20343	22933
TR6168|c0_g1_i1	2393	3802	1489	0.343	2475	1465	0.109	0.122	0.181
TR27870|c0_g1_i1	25318	151121	10551	2077	28586	20701	2711	3914	2580
TR27929|c0_g1_i1	0.505	0.904	0.429	6359	0.739	1330	3714	2003	2315
TR736|c0_g1_i1	0.528	0.880	0.243	0.735	1448	1709	2662	2989	5355
TR7585|c0_g1_i1	11963	21684	13185	4234	15063	8166	2334	2806	3396
TR13979|c0_g1_i1	26543	28525	8504	3874	30352	17454	2095	2202	3103
TR26668|c0_g1_i1	12498003	8049163	3737146	2519140	8819597	6800501	1558212	1237835	1431089
TR17599|c0_g1_i1	18073	5679	1102	0.000	1088	0.439	0.000	0.000	0.000
TR15196|c0_g1_i1	35158	44636	25540	8164	38022	25779	6187	5978	6931
TR8196|c0_g2_i1	0.865	0.704	0.744	1022	0.842	0.635	2542	8922	18115
TR22503|c0_g1_i1	2235	1795	1260	8867	2382	4248	6564	8700	8841
TR19853|c0_g1_i1	49839	44307	24036	4585	42899	25877	4380	5619	5188
TR24265|c0_g1_i1	0.472	0.375	0.358	3171	0.226	1111	2810	2179	2280
TR1329|c0_g1_i1	287869	297408	627035	0.751	112761	394849	1013	2722	0.997
TR25215|c0_g1_i1	20432	45492	0.859	0.000	49162	41036	0.000	0.000	0.565
TR5014|c0_g3_i1	3179	5961	7630	16456	2197	12511	27350	25098	24774
TR27518|c1_g1_i1	595081	472443	782205	22343	1207057	842049	140255	128579	70005
TR18844|c0_g1_i1	248398	186276	212591	32759	183866	255982	28303	24800	23616
TR13760|c0_g1_i1	7357	7897	7759	0.032	7608	11425	0.089	0.031	0.042
TR14047|c0_g1_i1	1157	1173	1890	45644	1561	9582	34143	24846	24767
TR6684|c0_g1_i1	7818	9422	10794	0.000	20330	6201	0.258	0.482	0.112
TR3038|c0_g1_i1	6537	9575	6643	1989	4908	2087	1271	0.596	0.955
TR19948|c0_g1_i1	838076	354553	475674	1574	787626	316963	3655	16742	15535
TR19590|c0_g1_i1	0.775	1760	1102	6263	1150	3039	8332	9801	10598
TR14329|c0_g1_i1	0.000	0.434	0.143	1749	0.133	1086	4250	4763	4616
TR5715|c0_g1_i1	143283	116025	169142	1030082	167366	425889	1069757	906292	536553
TR11927|c0_g1_i1	2291	3203	3651	15082	3779	10900	25026	23737	26015
TR15397|c0_g1_i1	0.247	0.246	0.387	1941	0.657	0.867	1788	3907	2078
TR11318|c0_g1_i1	1303	16205	6829	0.000	2269	4333	0.000	0.084	0.000
TR16806|c0_g1_i1	0.270	0.000	0.329	3539	0.000	0.391	3804	9273	9071
TR3909|c0_g1_i1	0.022	0.364	0.029	57826	0.226	19627	74324	18363	24767
TR15076|c0_g1_i1	46750	78394	95702	7213	59605	87284	13655	9648	13583
TR19239|c0_g1_i1	2030788	2212304	1161991	163749	1776194	1247994	143175	200250	186972
TR23774|c0_g1_i1	1622280	1503845	1025103	11631	1971375	1268304	135359	90439	81169
TR19966|c0_g1_i1	662173	581862	461773	56860	458018	436630	61383	57940	39898
TR5353|c0_g1_i1	0.629	0.751	0.787	0.503	0.708	1733	2493	2806	3347
TR27418|c0_g1_i1	213352	125940	209742	19180	146029	139794	25264	23860	18450
TR21832|c0_g1_i1	3752	4271	2491	40875	3645	17577	56190	72871	32688
TR10243|c0_g1_i1	4268	2969	16291	208667	11623	67181	173981	154319	160127
TR8536|c0_g1_i1	605752	351795	212763	137940	412377	301047	86966	74736	82535
TR2446|c0_g1_i1	0.730	0.528	0.115	4881	0.524	1880	4419	3784	4902
TR4298|c0_g1_i1	0.539	1115	0.429	8587	0.688	3344	4459	3287	4163
TR13432|c0_g1_i1	184743	136876	94986	30778	149264	107485	30429	30067	30589
TR12069|c0_g1_i1	0.640	1525	2076	10009	0.801	3186	8908	11100	11142
TR8747|c0_g1_i1	464142	446148	357582	73379	416762	377834	79051	94835	76706
TR19965|c0_g1_i1	26554	36692	63133	297104	64554	119154	253975	149366	172434
TR15838|c0_g1_i1	2808	5538	2663	1829	6633	5810	0.248	0.283	0.411
TR27523|c0_g1_i1	26318	27446	69060	6742	17034	35116	6664	7156	5641
TR7240|c0_g1_i1	122480	111883	58352	19779	96395	68500	18650	16842	16302
TR4986|c0_g1_i1	46548	34416	19054	10784	46308	24839	5820	7561	8256
TR13928|c0_g1_i1	78853	105840	154540	2572	51760	96744	1420	1345	1088
TR22700|c0_g1_i1	1168	0.270	0.687	14746	0.000	6201	14887	13570	11596
TR11526|c1_g1_i1	6200	4400	21288	554427	12414	193342	573028	252480	326976
TR2205|c0_g1_i1	1853	1772	1875	49766	4436	16063	48662	19533	36697
TR5172|c0_g1_i1	65531	39942	39927	4633	51873	47786	9832	8906	6478
TR19817|c0_g1_i1	20252	21203	21703	1941	19519	23557	2076	1636	2155
TR25136|c0_g1_i1	569358	452026	623657	91145	273217	436337	96122	73177	61736
TR19578|c0_g1_i1	1045	0.340	0.931	18580	0.287	4528	14172	7354	8730
TR8256|c0_g1_i1	54366	32163	82875	918519	33216	176766	515756	410369	532362
TR20329|c0_g1_i1	3291	5667	1832	0.000	2865	11205	0.209	0.107	0.028
TR15782|c0_g1_i1	0.112	0.411	0.129	6183	1509	1196	1271	6483	11686
TR14343|c0_g1_i1	135128	125870	130475	29141	109270	112124	27916	29372	28699
TR5577|c0_g1_i1	121368	103458	63935	21017	78970	51497	12444	11658	15019
TR362|c0_g1_i1	302786	309318	286876	25962	370341	276098	22096	25847	17864
TR9623|c0_g1_i1	7245	6031	22376	527347	11572	165195	551339	194784	257437
TR413|c0_g1_i1	0.236	0.211	0.000	4697	0.000	14708	13953	14265	17655
TR13321|c0_g1_i1	261079	298934	515658	26217	307635	396265	47530	74706	38824
TR8438|c0_g1_i1	21308	23456	15375	7836	20423	9142	4300	3861	4992
TR23528|c0_g1_i1	3898	17038	10379	0.375	1982	6042	0.308	0.375	0.084
TR10509|c0_g1_i1	11424	36434	24122	0.631	34192	26633	0.765	3371	1945
TR7718|c0_g1_i1	0.932	2112	0.286	4202	2187	2160	8183	11238	8583
TR11783|c0_g1_i1	66969	25334	8318	0.320	28226	12572	0.765	0.566	0.432
TR18273|c0_g1_i1	2887	7369	4753	49207	24663	13073	47699	26719	45727
TR7515|c0_g1_i1	6279	4541	3794	41243	4549	14708	47450	62963	32304
TR32|c0_g1_i1	0.000	0.000	0.000	14019	0.164	0.976	5204	1399	3242
TR23121|c0_g1_i1	81032	89694	78780	13508	75048	71295	13506	20427	13855
TR19155|c1_g1_i1	13333	19795	13915	7165	17137	14623	3853	2538	3716
TR4920|c0_g1_i1	2460	6102	3708	0.583	2731	2014	0.377	0.352	0.237
TR21535|c0_g1_i1	5695	8695	10179	0.136	3850	10680	0.228	0.665	0.648
TR1119|c0_g1_i1	579524	400819	738885	54759	463111	497672	65892	63368	44444
TR4486|c0_g1_i1	1483	0.692	2462	38447	0.000	12767	46278	50624	34250
TR9016|c0_g1_i1	4392	7345	6771	31961	6602	18211	36367	32361	21490
TR26368|c0_g1_i1	0.000	0.117	0.157	3762	0.000	5908	16098	6613	4965
TR9805|c0_g1_i1	0.157	0.235	0.100	3291	0.924	0.879	4538	4564	3577
TR15886|c0_g1_i1	5729	5104	6872	38128	3583	13402	31561	16207	22766
TR27290|c0_g1_i1	6594	10877	6142	36314	6192	19993	44004	39134	46529
TR10893|c0_g1_i1	2280	3403	4710	0.615	2002	4052	39307	88856	7775
TR13625|c0_g1_i1	75416	77714	48831	306857	81106	231693	401421	322484	326655
TR881|c0_g1_i1	42122	36258	34931	10041	29766	31247	7101	6628	5899
TR22735|c0_g1_i1	0.685	0.305	0.401	11958	0.400	7360	36586	18959	17996
TR11969|c0_g1_i1	55579	42547	28875	5863	33175	30234	5810	8455	7461
TR19486|c0_g1_i1	27610	35178	12068	2077	36708	21336	2413	1995	2482
TR9452|c0_g1_i1	20118	126222	6242	3315	11284	6542	2751	2553	2712
TR24208|c0_g1_i1	135061	112986	101958	2133	77112	121705	1619	3601	3082
TR5887|c0_g1_i1	0.607	0.587	0.659	6407	2382	8788	3992	7347	4337
TR17660|c0_g1_i1	14310	10244	5182	40604	16459	16551	51701	73009	41069
TR11906|c0_g1_i1	4179	5010	8260	82110	5432	18834	31878	49722	33803
TR24369|c0_g1_i1	0.000	0.270	0.057	3810	0.051	0.806	2751	1881	1053
TR7976|c0_g1_i1	0.000	0.129	0.000	3371	0.000	0.976	5810	5978	3947
TR4965|c0_g1_i1	0.449	0.329	0.143	5616	0.133	1868	5969	10191	3689
TR19701|c0_g1_i1	175532	185971	166064	13436	168290	85905	6594	4908	5522
TR4273|c0_g1_i1	0.157	0.199	0.301	9618	0.370	1050	2205	2011	3723
TR8231|c0_g1_i1	33147	18739	21173	6510	20166	15660	3972	4916	5209
TR11216|c0_g1_i1	3145	2769	3665	15529	2095	4956	14708	11192	10619
TR27394|c0_g1_i1	0.000	0.000	0.988	3794	0.000	12352	28025	32774	18401
TR11885|c0_g1_i1	15175	18974	3851	0.216	18718	34616	0.288	0.558	0.230
TR17153|c0_g1_i1	29856	25979	22590	6838	24746	18712	5522	2584	2782
TR3070|c0_g1_i1	10862	22541	19398	2101	20320	8776	0.457	1636	0.662
TR3101|c0_g1_i1	27913	15149	0.659	0.144	2690	2466	0.000	0.084	0.098
TR3552|c0_g1_i1	1168	3696	1245	120661	1848	6457	23139	24196	13171
TR15919|c0_g1_i1	325779	306573	193751	35236	249365	209161	39118	37276	32716
TR25052|c0_g1_i1	0.146	41609	0.272	3890	6027	3881	0.616	0.505	0.411
TR21009|c0_g1_i1	6987	10396	9176	3075	12126	5383	2354	1430	1841
TR9559|c0_g1_i1	272469	302700	313546	0.623	155784	233755	0.636	0.390	0.335
TR14274|c0_g1_i1	3213	2441	2176	10840	1407	7433	12702	13921	17850
TR15909|c0_g1_i1	221338	168394	65667	16448	174009	92521	14966	14227	13234
TR22004|c0_g1_i1	922568	409925	216571	95075	571252	306222	51532	62512	72000
TR24427|c0_g1_i1	3168	4318	2205	20586	8337	9118	17429	14625	19774
TR23631|c1_g1_i1	7638	33172	14058	0.104	7198	4553	0.159	0.122	0.132
TR11171|c0_g1_i1	301225	226582	134355	53601	248472	164597	42534	47031	44611
TR16721|c0_g1_i1	2797	4259	2648	0.272	6274	3222	0.497	0.497	0.370
TR27785|c0_g1_i1	83908	71260	69618	4777	40702	84782	7309	18898	5878
TR23841|c0_g1_i1	0.854	0.645	0.415	16807	0.400	9850	37539	13073	15138
TR12725|c0_g1_i1	4706	6923	7544	40236	13625	19456	40121	22728	24328
TR17053|c0_g1_i1	427007	300201	371497	1590460	315141	1442056	3814435	3087236	2060657
TR19208|c0_g1_i1	29542	55947	8031	0.320	726306	26597	0.070	0.000	0.000
TR7249|c0_g1_i1	1168	0.481	1303	10369	0.503	5932	19802	4388	6750
TR23672|c0_g1_i1	107249	81281	151491	1334	28421	56843	1440	0.826	1109
TR16356|c0_g1_i1	0.842	1056	0.644	2612	1386	1977	2830	3341	2998
TR8697|c0_g1_i1	154729	44483	59039	4034	65149	66046	3238	6888	4456
TR13379|c0_g1_i1	0.371	0.422	0.501	2149	0.257	1245	2046	2431	2461
TR11164|c0_g1_i1	9975	13517	10923	114918	12937	39486	102120	69056	77801
TR437|c0_g1_i1	294878	254051	135156	49886	337124	182332	33934	35411	46703
TR5014|c0_g4_i1	3426	5456	7129	17878	2546	13854	26208	24945	24620
TR27039|c0_g1_i1	11064	22799	17809	2508	11479	8544	1390	2630	2747
TR23651|c0_g1_i1	115112	85235	68272	9194	96518	74664	10289	12041	8827
TR22294|c0_g1_i1	172948	185091	129373	58529	181464	118251	34173	29846	29034
TR13721|c0_g1_i1	26340	34815	16134	0.455	41759	17613	0.735	1307	0.774
TR13359|c0_g1_i1	8615	5667	11338	0.791	4210	7995	1212	1582	0.899
TR3157|c0_g1_i1	1033	1091	0.888	3339	1930	3308	5760	6536	5990
TR297|c0_g1_i1	90546	68726	87899	9035	53762	80559	6594	9801	5139
TR19286|c0_g1_i1	1261938	1096712	519996	51060	675522	385072	55236	102831	110314
TR12398|c0_g1_i1	2679583	1646271	1021724	611302	1568824	1427714	348161	266294	319125
TR15121|c0_g1_i1	9952	6231	3192	0.631	15864	7128	0.785	0.826	0.418
TR12549|c0_g1_i1	19455	145735	1002	0.056	21573	1416	0.238	0.390	0.335
TR13925|c0_g1_i1	1797	2218	6943	19251	0.626	13378	37629	169586	30185
TR20584|c0_g1_i1	38966	35976	72410	266246	49707	151866	324346	255966	277623
TR11041|c0_g1_i1	6189	16815	1589	0.000	13040	13793	0.000	0.000	0.028
TR13741|c0_g1_i1	33058	15137	4724	0.336	3902	9777	0.546	0.168	0.446
TR19687|c0_g1_i1	0.404	0.364	0.229	3115	0.339	1611	3108	1636	2301
TR605|c0_g1_i1	3622246	2637413	1815654	816798	2912608	2143713	495805	436507	453034
TR17923|c0_g1_i1	7537	6677	0.229	0.000	0.862	0.061	0.040	0.000	0.000
TR22644|c0_g1_i1	473331	387936	307849	52426	326322	255690	77263	60693	58006
TR24894|c0_g1_i1	207927	165953	112823	28326	147354	122840	28840	27017	25380
TR21323|c0_g1_i1	11480	10009	6728	1414	9950	9093	1092	1498	0.628
TR27917|c0_g1_i1	0.180	0.235	0.344	8020	0.236	1062	2810	2355	3640
TR9851|c0_g1_i1	1943	5867	7215	74753	6489	24839	92398	51947	43328
TR4985|c0_g1_i1	41538	45481	32196	9354	48731	49568	5144	5848	5041
TR13461|c0_g1_i1	147608	120766	67156	10488	74555	70221	10636	13585	10675
TR5573|c0_g1_i1	535964	362532	234150	78260	348984	223478	50946	64630	72760
TR23155|c0_g1_i1	247780	214661	496518	26760	195377	364517	33616	70944	30505
TR16314|c0_g1_i1	218474	383970	12498	3211	102237	12584	2612	2431	1597
TR9540|c0_g1_i1	158324	183284	158004	15090	122074	129785	17876	19257	18471
TR16429|c0_g1_i1	222731	164216	90877	37784	171350	107839	34749	30144	31279
TR16080|c0_g1_i1	0.258	0.411	0.000	2460	0.103	0.586	1778	3914	3347
TR6426|c0_g1_i1	24566	46126	79496	0.152	63342	49092	0.755	1391	0.209
TR1931|c0_g1_i1	2471	5233	1303	15433	5185	6152	13605	9770	14343
TR19810|c0_g1_i1	0.696	1432	0.759	1438	0.811	1929	4012	11001	7468
TR25467|c0_g1_i1	207567	145888	70005	28941	127557	73638	22245	20893	23233
TR4192|c0_g1_i1	505849	356453	174181	88038	365309	206841	57292	62283	81308
TR13273|c0_g1_i1	35832	31083	28947	4457	35239	23411	2662	2515	2740
TR25278|c0_g1_i1	101363	136489	99710	24604	101991	77019	17776	20259	19063
TR6835|c0_g1_i1	2033	14644	9005	0.000	3429	8459	0.000	0.321	0.565
TR9031|c0_g1_i1	120043	207937	113969	14746	128184	144176	9107	20129	10996
TR23326|c0_g1_i1	1435505	1268169	1011617	322858	1226895	1135138	184200	229079	255339
TR10829|c0_g1_i1	1045	3203	0.802	7062	3368	4528	9474	12859	9685
TR20143|c0_g1_i1	108788	71295	84335	13061	67521	75127	12235	16016	10856
TR14726|c0_g1_i1	5178	3626	3479	0.096	3173	3393	0.318	0.413	0.258
TR21461|c0_g1_i1	0.539	0.962	0.329	24356	1366	6262	22782	4793	8151
TR27813|c1_g1_i1	8222	11312	6943	3842	5154	12133	1788	2316	1199
TR16209|c0_g1_i1	249420	966595	10035	1558	3239228	867731	3585	1323	2259
TR903|c0_g1_i1	1977	0.904	1460	12062	0.524	2783	6693	7293	6547
TR27933|c0_g1_i1	65239	32503	23779	5680	45394	44845	3526	3287	3814
TR652|c0_g1_i1	2954	2628	3149	14451	1407	11925	25612	36520	20876
TR7414|c0_g1_i1	43953	60265	24251	2612	41749	38851	3704	2943	2015
TR7548|c0_g1_i1	43403	37021	75846	0.000	11336	48274	0.000	0.000	0.000
TR10969|c0_g1_i1	0.000	0.000	0.000	1566	0.000	0.464	2503	3119	3605
TR12808|c0_g1_i1	3257	4928	2190	29988	10329	11925	30558	24425	35658
TR26265|c0_g1_i1	111293	116682	72066	1214	81814	114638	0.248	3234	4142
TR22424|c0_g1_i1	0.157	0.000	0.587	6295	0.380	2942	5641	11406	6199
TR23375|c0_g1_i1	9132	26624	16936	2285	6941	9484	2264	2852	2259
TR18493|c0_g1_i1	34933	22435	18682	5616	28391	16222	3893	5451	3905
TR15533|c0_g1_i1	26228	21954	10107	0.072	55159	20933	0.000	0.046	0.000
TR20736|c0_g1_i1	2842	2124	1632	28973	4354	8971	36367	37812	18680
TR7995|c0_g1_i1	131702	112129	75917	24939	77728	51436	16247	14907	11073
TR19346|c0_g1_i1	17242	17296	14015	2029	12332	12926	2284	3249	3103
TR3258|c0_g1_i1	1651	1220	1761	2836	1602	3113	6584	6521	4267
TR17160|c0_g1_i1	6054	4072	4180	0.328	2105	2209	0.715	0.527	0.446
TR3672|c0_g1_i1	226034	37549	537175	1142	19745	42928	2731	1659	1597
TR10929|c0_g1_i1	14703	87031	83190	8148	64667	57807	6584	6177	5655
TR895|c1_g1_i1	0.595	0.375	0.472	12677	0.698	1965	10924	10091	7447
TR3532|c0_g1_i1	0.416	0.164	0.315	3012	0.000	0.464	2791	3471	2650
TR14494|c0_g1_i1	3232373	2727929	1083068	406398	2602160	1983351	334049	270881	273830
TR18967|c0_g1_i1	56332	54492	54744	13668	51514	43001	13447	7385	7844
TR16437|c0_g1_i1	3707	105699	1503	8420	157006	87468	2513	1506	1185
TR23806|c0_g1_i1	4909	3614	7759	0.064	2721	3137	0.050	0.336	0.328
TR26430|c0_g1_i1	1494	2241	2863	18237	2875	4736	9852	6345	9009
TR14925|c0_g1_i1	36989	22482	34888	6982	21049	22349	7438	5466	5320
TR10949|c0_g1_i1	503108	1348323	16621	6191	4950426	1634335	2741	2271	2838
TR688|c0_g1_i1	2583	4799	11224	0.543	2618	4467	0.487	0.703	0.432
TR19520|c0_g1_i1	46492	40177	22104	6399	42981	26389	4876	7354	7872
TR5258|c0_g1_i1	56770	47358	39712	9602	36646	29941	8749	11070	9748
TR10707|c0_g1_i1	0.000	0.188	0.115	0.439	0.329	0.720	1102	2691	2740
TR1255|c0_g1_i1	849005	639934	1054078	76303	463388	713179	74999	72527	52225
TR328|c0_g1_i1	465165	322906	248538	21991	263206	246462	18482	33316	21050
TR496|c0_g1_i1	268706	267933	224630	49894	197553	225944	36377	36978	22591
TR23612|c0_g1_i1	118538	82091	70520	18149	94187	57539	17528	16337	14078
TR24759|c0_g1_i1	1269	1385	1288	21712	1530	4065	11023	5535	5962
TR555|c0_g1_i1	8177	11534	10093	35907	14005	28354	66260	67963	60795
TR13730|c0_g2_i1	58039	32503	13142	0.000	77553	92313	0.387	0.573	0.000
TR11148|c0_g1_i1	13322	2370	20400	139122	3840	52266	247818	439443	551014
TR3855|c0_g1_i1	52591	126938	33900	4338	263206	125977	3188	2271	1611
TR953|c0_g1_i1	774713	499948	755764	62611	610557	739178	56001	89223	51821
TR11940|c0_g3_i1	0.258	0.798	0.186	4010	1386	1391	4677	1919	2803
TR20840|c0_g1_i1	219553	199148	109631	31234	190253	136328	30518	30442	27423
TR9843|c0_g1_i1	1348	8542	1432	17542	5452	12963	30280	29807	34835
TR6039|c0_g1_i1	790169	687280	763995	63905	552739	839279	95774	108374	78101
TR20339|c0_g1_i1	17040	37197	71293	0.751	21265	32028	1510	1338	1262
TR9368|c0_g1_i1	27655	30755	31753	130758	54666	57746	146532	106126	107797
TR20131|c0_g1_i1	0.034	0.505	0.286	11191	0.246	1868	3585	1621	2155
TR16967|c0_g1_i1	11772	29640	5612	0.000	9015	8312	0.000	0.000	0.105
TR1285|c1_g1_i1	45436	38288	45782	10592	32867	29673	8412	8226	8026
TR30|c1_g1_i1	21016	17096	12297	4505	21624	12963	3098	3968	3207
TR15948|c0_g1_i1	1395831	1274129	1055109	13284	1844536	1094504	131407	82633	59581
TR1062|c0_g1_i1	22791	12391	7444	3874	16162	9606	2443	2599	2266
TR22712|c0_g1_i1	3886	2546	3679	23461	2167	10155	25006	14357	15967
TR4077|c0_g1_i1	0.461	0.692	0.659	8491	0.893	4492	12205	9388	10919
TR18768|c0_g1_i1	3123	4917	2820	20889	7629	12157	27737	26015	31133
TR9465|c0_g1_i1	0.629	1596	0.372	2221	1335	1892	5770	8922	6254
TR13825|c0_g1_i1	383470	216198	95372	33167	239159	361857	22087	28584	27493
TR24517|c0_g1_i1	12277	21978	7272	1558	15576	13024	1718	2248	3089
TR123|c1_g1_i1	1539	2910	2792	7333	3337	5493	10904	14671	15458
TR19902|c0_g1_i1	0.000	0.000	0.000	14139	0.000	1282	6108	2118	4330
TR13773|c0_g1_i1	87715	89800	56004	10401	134940	79924	8302	13822	10124
TR10356|c0_g1_i1	1808	1995	7344	37720	1468	22618	75922	55616	50740
TR5433|c0_g1_i1	23633	19936	22920	1222	12065	23240	1599	2118	1952
TR115|c0_g1_i1	4623868	1135493	9322356	0.503	1270276	4665137	0.358	0.306	0.077
TR2112|c0_g1_i1	1090	1314	1346	7541	0.965	2710	7925	7851	9037
TR10557|c0_g1_i1	26599	22095	28617	4050	30506	23997	3367	3081	2726
TR16066|c0_g1_i1	0.135	0.458	0.172	2333	1078	0.891	1857	1896	2503
TR809|c0_g1_i1	0.079	0.235	0.000	5736	0.092	3296	7379	11360	17871
TR4940|c0_g1_i1	9918	13036	48874	102017	3963	97293	309748	243237	239406
TR1854|c0_g1_i1	2816273	1840726	1091042	500267	1880864	1457850	396842	345181	394757
TR27682|c0_g1_i1	23285	17601	43563	1853	8492	40353	1549	2003	1436
TR24215|c0_g1_i1	0.887	1138	0.945	4433	1571	3466	4280	3012	4044
TR1317|c0_g1_i1	706744	734380	788633	0.487	684701	898660	0.397	0.887	0.446
TR12108|c0_g1_i1	0.000	0.000	0.000	16328	0.000	2771	7438	2622	3263
TR626|c0_g1_i1	46537	21849	16778	6327	32313	18297	3962	5153	5620
TR4653|c0_g1_i1	4077	10654	1532	0.351	7691	6494	0.129	0.260	0.342
TR6052|c0_g1_i1	311446	422199	1262059	3475	128749	388783	3267	9900	2740
TR4079|c0_g1_i1	3426	2887	4696	32544	4117	13219	32991	19838	24509
TR6099|c0_g1_i1	1794970	1614613	1367324	392506	1861879	1758055	320999	321826	250995
TR9360|c0_g1_i1	0.247	0.352	0.458	7325	0.503	4650	11272	7844	7663
TR24544|c0_g1_i1	3639	292187	2276	2668	151194	62311	0.745	0.673	0.718
TR24141|c0_g1_i1	538098	409550	378841	18884	323848	343035	16535	13249	11317
TR1847|c0_g1_i1	1449	2476	0.888	8044	2310	2490	8263	19051	10250
TR10153|c0_g1_i1	62970	94881	40328	2133	105995	50911	1539	3715	2719
TR17478|c0_g1_i1	64194	12309	63677	0.032	36112	39767	0.079	0.000	0.042
TR26300|c0_g1_i1	44571	40564	38009	5120	55795	54255	3029	8279	2364
TR21481|c1_g1_i1	0.146	0.000	0.172	27343	0.175	7934	9027	7049	14719
TR8033|c0_g1_i1	15681	9117	5855	0.216	9713	3430	0.526	0.130	0.000
TR5512|c0_g1_i1	13423	10631	8862	0.807	12445	10265	1450	2156	0.962
TR23788|c0_g1_i1	98341	128135	128528	29293	83950	105386	24162	26015	22919
TR23798|c0_g1_i1	0.438	0.199	0.301	8963	0.442	2490	8789	3570	4462
TR19008|c0_g1_i1	38955	22330	13815	2836	25125	12523	2294	1972	3054
TR19365|c0_g1_i1	0.146	0.000	0.000	1342	0.164	0.793	3496	9380	4518
TR23605|c0_g1_i1	119841	110839	107111	0.551	173835	97086	0.854	2339	0.704
TR3051|c0_g1_i1	22061	16850	4209	0.328	83139	29929	0.050	0.076	0.091
TR3943|c0_g1_i1	0.483	0.739	0.616	6694	0.945	1343	15641	7148	4985
TR20111|c0_g1_i1	13108	20534	14115	0.759	22025	12780	1162	3884	1130
TR24665|c0_g1_i1	142227	105394	127512	23964	112659	105007	27539	26704	25576
TR11191|c0_g1_i1	99667	68960	44365	19307	65406	41378	10467	14563	15291
TR21723|c0_g1_i1	3394415	2418434	1616721	973893	3078896	2473297	531626	454977	557206
TR14498|c1_g1_i1	9941	14550	18553	0.080	4692	11547	0.020	0.291	0.216
TR4899|c0_g1_i1	30283	26800	21903	6343	26542	22532	4568	4847	4288
TR14511|c0_g1_i1	413966	309764	476518	61669	264592	295041	63270	66946	55209
TR17102|c0_g1_i1	126344	88579	73870	18165	76413	59211	16088	16482	20569
TR19875|c0_g1_i1	2842	6465	0.515	0.000	1468	0.293	0.000	0.000	0.000
TR23157|c0_g1_i1	1112	1385	1231	1670	1191	2551	4777	9831	6457
TR12989|c0_g1_i1	83177	56605	31337	16719	64051	37094	12453	9747	9009
TR15964|c0_g1_i1	25094	23057	12211	0.272	6695	12535	0.546	0.665	0.397
TR23896|c0_g1_i1	63206	65722	44737	12941	60221	42733	10358	12798	11798
TR10315|c0_g1_i1	285331	229234	157432	52490	201024	153123	48712	36076	37046
TR13305|c1_g1_i1	0.573	0.716	0.057	1550	1479	1184	3814	8547	6987
TR1972|c0_g1_i1	11974	29394	19427	0.503	19416	13341	0.864	1697	0.453
TR12245|c0_g1_i1	13490	9892	7502	2780	9621	5566	2294	2255	2064
TR23409|c1_g1_i1	6964	16298	3894	39262	15792	14000	33616	54982	52567
TR3414|c0_g1_i1	2269	4905	4223	18596	3255	14330	40687	27262	34208
TR20495|c0_g1_i1	1539	1103	1102	2868	0.821	2014	4340	6559	6206
TR23369|c0_g1_i1	4617	7193	5698	23254	8204	13536	29028	16765	21043
TR10664|c0_g1_i1	0.079	0.070	0.000	2644	0.092	0.537	2145	2798	1820
TR24838|c0_g1_i1	12120	168628	0.387	0.032	9806	0.720	0.079	0.054	0.146
TR20289|c0_g1_i1	310683	302888	255667	44582	226211	186604	40916	37231	47526
TR15217|c0_g1_i1	4740	6254	11224	0.000	1325	4065	0.298	0.558	0.453
TR24286|c0_g1_i1	0.191	0.270	3350	25283	0.113	10009	25781	23523	22340
TR6392|c0_g1_i1	1878114	1416615	769951	370938	1429448	1208984	254760	213101	254823
TR21662|c0_g1_i1	1483	8073	4653	0.000	12907	11474	0.000	0.000	0.000
TR9525|c0_g1_i1	0.180	0.622	0.458	3235	0.216	1013	3396	3318	3249
TR19074|c0_g1_i1	24566	17847	12111	2093	25177	11278	0.526	1093	0.746
TR10427|c0_g1_i1	11974	10737	6242	3012	15658	8337	1778	2225	1743
TR283|c0_g1_i1	321634	235289	147167	3595	267590	272363	4221	6414	5725
TR23381|c0_g1_i1	0.191	0.282	0.358	0.807	0.226	0.806	1708	4121	5801
TR4860|c0_g1_i1	0.842	0.411	0.487	5017	0.657	2234	4221	2920	3933
TR19199|c0_g1_i1	14456	13295	14516	43432	14005	35751	47629	121057	68471
TR11568|c0_g1_i1	16602	10056	2792	0.072	5545	6848	0.506	1598	0.328
TR2356|c0_g1_i1	5100	7205	3937	0.663	13523	3833	0.755	0.925	1422
TR12829|c0_g1_i1	59814	67411	38495	0.304	8738	29599	0.367	0.359	0.202
TR20365|c0_g1_i1	7649	5269	7230	0.815	2392	3601	0.526	0.589	0.655
TR4610|c0_g1_i1	54310	44871	27329	11016	41246	31381	8719	8944	8395
TR8389|c0_g1_i1	39471	26425	29047	6023	18605	26584	0.973	1070	2057
TR2432|c0_g1_i1	7815714	2476470	3259267	1102	3207223	2899784	0.358	0.268	0.091
TR13350|c0_g1_i1	0.348	0.469	0.544	2892	0.862	1623	2215	2439	2859
TR5786|c0_g1_i1	13962	18751	9992	1997	23103	15038	2026	2225	2489
TR3662|c0_g1_i1	0.427	0.622	0.000	1038	0.616	0.879	2036	5672	4985
TR4416|c0_g1_i1	40988	32374	17251	5807	33001	18651	4896	7194	6129
TR15386|c0_g1_i1	0.135	0.587	0.258	3147	0.287	0.976	2503	4610	3500
TR9876|c0_g3_i1	1707	1713	1331	14834	1807	5126	10388	5734	8360
TR21649|c0_g1_i1	903203	577885	360903	98510	547625	429538	104802	87916	81545
TR5033|c0_g1_i1	159155	105007	292373	18221	61854	125220	21491	24517	18136
TR18563|c0_g1_i1	9593	6055	7487	0.000	4703	5346	0.000	0.000	0.181
TR87|c2_g1_i1	28362	18105	7502	67069	17609	17210	85138	109696	74524
TR13971|c0_g1_i1	364970	427010	324255	48368	231201	332062	58215	36833	32597
TR20327|c0_g1_i1	17253	35401	52783	1885	39613	11242	1907	2477	1234
TR25128|c0_g1_i1	4740	6360	4252	20106	7978	8874	25403	18829	17906
TR5062|c0_g1_i1	0.000	0.047	0.000	5951	0.000	3015	10348	11123	12300
TR22287|c0_g1_i1	2235	5926	4352	0.216	3696	3222	0.040	0.191	0.035
TR18740|c0_g1_i1	108968	103399	73455	9929	136922	103616	7518	7461	6533
TR21943|c0_g1_i1	6582	7580	6786	0.000	1283	5236	0.000	0.000	0.000
TR14703|c0_g1_i1	472589	884833	38066	2420	3787192	1064771	7627	4809	2141
TR22611|c0_g1_i1	38696	54962	31495	0.000	6931	18553	0.218	0.313	0.544
TR20936|c0_g1_i1	13052	13471	18582	0.000	77286	24119	0.000	0.000	0.000
TR27545|c0_g1_i1	24038	11546	33485	1334	15895	24387	0.874	1453	1325
TR25796|c0_g1_i1	71046	68655	11796	0.000	934795	49349	0.000	0.000	0.000
TR9208|c0_g1_i1	6301	7627	3708	0.000	14231	5383	0.000	0.000	0.000
TR16275|c0_g1_i1	29497	57895	28503	0.000	17065	19420	0.000	0.115	0.000
TR15774|c0_g1_i1	0.000	0.000	0.000	8587	0.000	3833	15155	17094	20688
TR9812|c0_g1_i1	1112	1115	1360	3379	0.678	2820	4429	6513	6003
TR1452|c0_g1_i1	2067	3356	2319	15305	4025	5151	15472	14235	14524
TR19119|c0_g1_i1	0.685	0.763	0.458	4130	1704	1575	5184	4679	3751
TR7709|c0_g1_i1	272930	204323	422791	5246835	420879	760966	2319582	1246947	1669888
TR2834|c0_g1_i1	203849	155134	132178	31489	112803	101553	31094	27483	23484
TR22178|c0_g1_i1	1707	1983	2434	4769	5760	7446	26714	30427	19503
TR14405|c0_g1_i1	0.112	0.106	0.687	6566	0.524	1880	10159	5351	6373
TR5953|c0_g1_i1	1286145	746665	485323	122403	795440	548973	88306	114933	114700
TR20597|c0_g1_i1	0.000	0.000	0.000	31617	0.000	6201	22821	3111	6373
TR3054|c0_g1_i1	1382	1056	1403	5807	1253	5175	12602	10795	14315
TR16038|c0_g1_i1	147102	43333	70635	0.064	1372688	353227	1202	4893	5836
TR6852|c0_g1_i1	22566	15407	26141	0.000	24653	9630	0.000	0.000	0.000
TR6035|c1_g1_i1	8065	7369	7187	45796	6161	16222	39903	20488	25778
TR2339|c0_g1_i1	1606	1408	2319	10736	1468	4638	7875	9892	10117
TR10136|c0_g1_i1	0.584	0.622	1389	4106	0.678	2417	6664	7003	4051
TR20665|c0_g1_i1	1565410	994381	1465345	16192	1487277	1603406	10646	23133	13478
TR3403|c0_g1_i1	81672	60066	54529	7413	60621	42647	5134	7224	4086
TR9169|c0_g1_i1	2763	0.434	0.587	17430	3717	11828	26605	13310	19635
TR24873|c0_g1_i1	190685	95913	48803	7429	96692	44869	5671	8272	9190
TR24151|c0_g1_i1	3516	50515	25153	2309	22435	9423	0.993	0.161	0.551
TR23845|c0_g1_i1	15580	15113	4853	3507	15515	7507	2205	1972	2385
TR24373|c0_g1_i1	820587	884316	894041	153948	604365	635745	106550	111936	135737
TR17060|c0_g1_i1	1033	0.927	1188	1821	0.667	1465	3804	4702	3284
TR2904|c0_g1_i1	56264	43486	51036	5057	34223	35776	7031	8639	5648
TR8987|c0_g1_i1	95017	70486	36520	7597	45692	34347	8868	6857	6282
TR20245|c0_g1_i1	78471	71319	43535	17566	65591	49410	12592	10779	10773
TR7282|c0_g1_i1	52625	39074	21187	4393	36533	20616	4012	5405	6701
TR12906|c0_g1_i1	44807	34416	15991	2141	34962	17296	2513	3952	3549
TR1256|c0_g1_i1	749878	457107	768877	58026	442945	577498	52088	46947	39402
TR1760|c0_g1_i1	6212	8918	3994	3012	7403	6225	1629	0.963	1157
TR24492|c0_g1_i1	3154812	2662113	2948727	135759	1535485	2407214	86380	77435	115746
TR23863|c0_g1_i1	17916	22541	38037	175308	16490	104910	262983	192498	278097
TR11583|c0_g1_i1	210645	167807	136015	33598	162766	129908	27817	27292	25325
TR23358|c0_g1_i1	128748	109560	95745	13117	111488	102896	10497	14036	8179
TR5783|c0_g1_i1	0.865	1443	1174	3171	2382	3491	9703	4365	7238
TR7024|c0_g1_i1	12884	13083	5555	0.104	10555	5773	0.288	1636	0.251
TR4649|c0_g1_i1	660241	950989	815504	98446	631103	514748	92815	72993	61715
TR13403|c0_g1_i1	0.944	1643	2262	11279	1314	4235	11560	10733	16177
TR14737|c0_g1_i1	212712	273002	259361	20426	1212663	386476	24142	8723	11791
TR15660|c0_g2_i1	0.213	0.458	0.157	4833	0.195	1111	2473	1208	2378
TR10560|c0_g1_i1	3016550	4604795	3746479	833693	4301437	3852663	521417	511251	483100
TR20162|c0_g1_i1	46930	54715	20529	14083	47900	29392	8481	7698	8458
TR27459|c0_g1_i1	5796	14257	2849	0.495	58147	16649	0.199	0.466	0.146
TR27893|c0_g1_i1	105789	124614	79553	3778	62490	81487	6237	7492	5669
TR4272|c0_g1_i1	7301	11570	9620	129057	18318	25938	98585	51068	75744
TR11970|c0_g1_i1	0.550	0.505	1789	18213	0.924	7409	23090	5267	13143
TR8039|c0_g1_i1	2370	4917	1904	0.280	8050	1636	0.228	0.229	0.126
TR7377|c0_g1_i1	61689	57531	47056	7780	59769	40023	7716	7438	8144
TR5398|c0_g1_i1	0.045	0.258	0.444	6199	0.154	11876	40965	29532	67014
TR21753|c0_g1_i1	0.079	0.270	0.272	3275	0.257	0.879	3317	2745	3549
TR14248|c0_g1_i1	2224	2312	2548	11231	1325	4699	11877	11039	12335
TR20600|c0_g1_i1	9772	6231	15991	0.000	10083	10326	0.000	0.000	0.000
TR10280|c0_g1_i1	0.056	0.000	0.000	2988	0.062	1648	2681	3478	4016
TR23438|c0_g1_i1	128973	124368	53885	11151	84905	64362	10606	9793	9260
TR10164|c0_g1_i1	4560	12532	2534	36530	6120	16917	69209	59691	59874
TR11952|c1_g1_i1	0.326	1772	0.387	10600	1520	4174	8799	15030	12614
TR20820|c0_g1_i1	1150421	868288	648023	101593	834139	712020	99310	68819	68667
TR25379|c0_g1_i1	4167	5832	7988	0.224	6315	2636	0.358	0.260	0.000
TR3014|c0_g1_i1	790888	699319	514856	126660	530457	592658	199494	118488	96746
TR5719|c0_g1_i1	921231	788837	427243	183616	876720	633841	166155	116561	126679
TR12205|c0_g1_i1	10390	32116	0.902	0.759	30598	11815	0.348	0.191	0.432
TR17748|c0_g1_i1	6133	5315	8375	1446	1612	8849	0.785	0.359	0.565
TR14933|c1_g1_i1	1910	2288	0.530	15337	4487	6433	15661	11169	18589
TR867|c0_g1_i1	39988	233775	47615	56200299	2662802	10081390	33695074	14317751	16227023
TR7814|c0_g1_i1	1182220	750538	1992269	2253	264746	348137	1003	1934	3061
TR5946|c0_g1_i1	0.000	0.000	0.000	4633	0.000	10119	17181	6483	6129
TR13412|c0_g1_i1	0.640	0.763	0.873	8539	0.585	2099	5293	2408	2308
TR10945|c0_g1_i1	10727	28361	13385	5488	14940	10924	2969	3746	3626
TR20054|c0_g1_i1	55635	44741	70878	10912	45281	42538	9583	7507	7182
TR19082|c0_g1_i1	2247	2159	1875	19363	2259	10741	21431	16031	24537
TR27746|c0_g1_i1	22959	15876	10579	4290	19221	13243	3247	3371	4037
TR2|c0_g1_i1	9177	21731	25196	72972	15433	40914	139809	142707	87088
TR18382|c0_g1_i1	20702	20218	12712	0.423	23924	17491	0.725	2722	0.356
TR11920|c0_g1_i1	192673	257126	192735	7988	140351	150011	8342	13379	18331
TR20813|c0_g1_i1	77595	90563	28474	1893	90141	85356	2066	5795	5250
TR28|c0_g1_i1	1842	1936	1245	3020	74195	25413	8441	12064	5418
TR4670|c0_g1_i1	0.562	0.786	0.472	2452	1386	0.696	4022	5367	5976
TR6004|c0_g1_i1	104733	65159	42876	8579	46154	39169	7538	5604	5146
TR14406|c0_g1_i1	0.247	0.176	1002	5584	0.072	4980	10308	10680	10271
TR18774|c0_g2_i1	0.842	0.563	0.959	5264	1058	2405	4866	5306	4937
TR24637|c0_g1_i1	0.326	0.857	0.515	1957	0.442	1282	2066	2798	2698
TR10559|c0_g1_i1	2381	4259	3550	5280	2321	6750	8928	18118	16511
TR16631|c0_g1_i1	28441	44718	10465	0.719	84936	44210	0.824	0.864	1276
TR18518|c0_g1_i1	0.371	0.681	0.530	2532	1119	1257	2463	2492	3856
TR10925|c0_g1_i1	30575	25169	19770	0.000	36020	12438	0.000	0.000	0.000
TR14871|c0_g1_i1	186731	131772	121227	18341	91774	95780	19018	22315	13492
TR20604|c0_g1_i1	22297	21086	90877	1286	10792	80937	1549	1697	1729
TR10406|c0_g1_i1	0.854	0.528	0.673	9993	0.277	1941	9345	5680	5334
TR9059|c0_g1_i1	38921	33712	32053	1350	26522	41134	4856	3310	2705
TR22514|c0_g1_i1	1011	3450	2491	14459	2670	3943	10874	8990	11275
TR27667|c0_g1_i1	0.315	0.763	0.329	1973	0.503	1184	2105	3402	2371
TR19020|c0_g1_i1	75719	68585	40886	6478	75007	51619	6892	7087	3988
TR23627|c0_g1_i1	35158	38030	158305	13332	18061	25510	6078	10473	5264
TR15885|c0_g1_i1	56500	27117	61057	0.751	10853	30246	3019	1949	1415
TR17627|c0_g1_i1	32844	30262	17566	1142	26265	16332	2374	1109	1611
TR25881|c0_g1_i1	6380	15465	32282	1382	17240	13658	0.318	1300	1339
TR13893|c0_g1_i1	0.326	0.774	0.659	3004	0.462	6225	17618	18241	11714
TR1961|c0_g1_i1	91490	99633	64278	742875	122619	213066	468842	256914	309711
TR7536|c0_g1_i1	1932	2394	3851	25746	1253	12377	23169	18745	18722
TR22398|c0_g1_i1	4426	9786	2663	0.144	15535	3723	0.636	0.604	0.711
TR2175|c0_g1_i1	0.000	0.000	0.086	9027	0.000	0.513	2483	3639	4239
TR22088|c0_g1_i1	20387	28126	35088	7541	16121	19664	7250	5199	6080
TR7028|c0_g1_i1	38202	77291	22862	3020	89885	33762	3049	6124	5132
TR14025|c0_g1_i1	2549588	1913277	1149279	678834	2261483	1690251	425275	348308	409016
TR2614|c0_g1_i1	0.225	0.821	1160	12493	0.329	3296	9266	5879	10313
TR3614|c0_g1_i1	245343	240581	169929	47705	190797	157847	53776	45296	39835
TR23485|c0_g1_i1	613244	469932	621037	16767	246398	372415	31968	42918	18150
TR27535|c0_g1_i1	251464	238398	175298	36226	216713	161106	29972	40174	33071
TR23451|c0_g1_i1	11030	16627	16936	67101	17620	35104	66677	49875	53961
TR26720|c0_g1_i1	1966	3344	0.673	6119	5329	4089	7617	12866	10940
TR2310|c0_g1_i1	163895	143353	256727	15393	99814	170102	17657	15534	12614
TR10549|c0_g1_i1	925679	1167527	1711635	96106	682391	1676153	79041	100262	92004
TR20586|c0_g1_i1	30616724	28100804	67201235	2141	22408188	38765584	0.129	0.115	0.272
TR4239|c0_g1_i1	22050	14926	11725	2237	17383	14562	2423	3188	1750
TR4554|c0_g1_i1	107125	138660	194123	404369	92585	346758	663043	400331	669640
TR19556|c0_g1_i1	250633	126949	132579	16679	127280	121852	15850	12782	12230
TR2153|c0_g1_i1	23341	16005	38123	473435	30639	81511	134783	169716	222728
TR5819|c0_g1_i1	1090	5233	24366	0.463	0.842	0.378	0.377	0.619	0.411
TR21979|c0_g1_i1	151696	111402	53284	26137	116828	71929	21451	17132	21085
TR18717|c0_g1_i1	0.753	0.375	1117	6183	0.534	1672	3814	4564	3926
TR23671|c0_g1_i1	14827	81527	2763	0.543	20536	7470	0.626	0.604	0.962
TR24228|c0_g1_i1	0.000	0.000	0.000	4138	0.000	4199	13973	16727	9560
TR20669|c0_g1_i1	1943	2840	1747	0.000	13338	8276	0.000	0.000	0.000
TR4770|c0_g1_i1	24015	31846	31237	7948	21953	20274	5373	2714	3417
TR14075|c0_g1_i1	24027	24324	21159	4625	18708	16197	4568	4870	4916
TR12749|c0_g1_i1	576558	544877	374976	67859	493596	415148	67431	65371	53808
TR16559|c0_g1_i1	25565	16005	14645	5272	17188	11925	3833	3524	3221
TR591|c0_g1_i1	5818	21379	5011	0.096	27015	18822	0.536	1093	0.293
TR27447|c0_g1_i1	2651	11898	3078	0.000	59266	15257	0.000	0.161	0.091
TR5741|c0_g1_i1	30395	34439	42461	471829	82543	136816	299906	228520	314523
TR11145|c0_g1_i1	399656	295859	252804	49367	283701	227750	65982	56152	50670
TR9470|c0_g1_i1	19331651	11373739	20966419	0.727	6246783	12429540	0.457	2148	5745
TR9859|c0_g1_i1	6189	4388	11095	28957	5996	17027	65644	129382	50559
TR13528|c1_g1_i1	22016	21907	17823	1861	25392	14269	1827	3417	1248
TR20168|c0_g1_i1	800705	789318	491636	304876	986545	645974	130871	113970	117650
TR19776|c0_g1_i1	4864	11793	7587	23813	9457	15184	28085	33943	23575
TR4889|c0_g1_i1	118212	136337	201782	922026	82944	507461	1126214	563106	908286
TR27578|c0_g1_i1	18332	20276	24051	105292	22754	68133	199792	148135	137682
TR4070|c0_g1_i1	10873	17883	16506	4985	14508	17039	2731	4312	2726
TR20903|c0_g1_i1	0.741	1678	1288	12813	2290	2990	9961	5153	3577
TR5205|c1_g1_i1	28014	7252	44322	1030	5986	6005	1301	1147	1018
TR18373|c0_g1_i1	270425	220516	124061	22407	171709	127161	19872	24769	21009
TR27542|c0_g1_i1	25386	27188	31624	4178	21388	32687	4598	3929	3960
TR4112|c0_g1_i1	480104	598489	493583	82398	578152	405737	77174	86494	61185
TR19938|c0_g1_i1	5347	5621	3636	112777	12753	16905	52028	33400	45796
TR9221|c0_g1_i1	1797	5585	23149	0.543	6284	6115	0.566	0.512	0.467
TR23170|c0_g1_i1	726985	638432	473684	101466	522069	458881	103541	71151	80478
TR19677|c0_g1_i1	0.000	1807	0.115	26289	11130	9984	17081	9602	9322
TR24416|c0_g1_i1	3460	2992	3135	0.383	3142	2698	0.397	0.405	0.223
TR7713|c0_g1_i1	2595	9282	12111	101242	25331	36056	42167	45449	80060
TR4271|c0_g1_i1	69215	74769	8289	0.463	73292	11120	0.844	1850	2503
TR15010|c0_g1_i1	192999	229563	139408	2956	163639	147606	2234	2852	2106
TR9502|c0_g1_i1	125940	118689	283612	2755230	185694	430039	1576158	852059	1095035
TR6198|c0_g1_i1	42212	28995	22075	6335	33442	24522	6008	4702	5578
TR19857|c0_g1_i1	62386	44366	112136	383704	51586	242507	537227	456391	482633
TR19508|c0_g1_i1	0.584	0.774	0.329	0.711	0.554	1538	3456	10535	5780
TR1078|c0_g1_i1	1157	3016	2147	0.152	3204	2295	0.000	0.046	0.098
TR4601|c0_g1_i1	259507	220633	132250	9410	145054	132288	10507	12163	8820
TR17230|c0_g1_i1	0.236	0.681	0.100	3627	0.996	1074	2880	3937	4525
TR15793|c0_g1_i1	2920	3168	3049	19795	3727	8105	22653	11054	10842
TR877|c0_g1_i1	0.225	0.070	0.000	9314	0.442	2283	3585	2477	2901
TR26441|c0_g1_i1	0.382	2206	0.945	4154	2834	3393	7369	7553	8555
TR3982|c0_g1_i1	42684	29957	54458	392131	42427	86162	185561	227053	298311
TR18468|c0_g1_i1	0.663	0.469	0.673	3451	1119	1990	5353	5879	5474
TR19435|c0_g1_i1	10559	24172	23206	0.208	22836	15855	0.576	0.428	0.272
TR3429|c0_g1_i1	0.932	5233	15418	0.000	0.544	3076	0.000	0.000	0.000
TR26270|c1_g1_i1	0.842	1631	1274	1909	1571	2038	3208	6238	4658
TR2156|c0_g1_i1	0.000	0.000	0.000	7916	0.000	12853	12017	3555	3152
TR19536|c0_g1_i1	0.000	0.047	0.000	0.679	0.123	0.842	1063	1101	4874
TR172|c0_g1_i1	0.056	0.082	0.143	37576	0.062	12633	46993	35487	42701
TR10662|c0_g1_i1	39820	43627	50821	0.439	37745	45723	0.487	4044	0.167
TR6480|c0_g1_i1	5291	6078	7358	86017	6838	20958	52386	44661	35630
TR1248|c0_g1_i1	2335820	2410995	593465	0.208	2921757	5199305	0.000	0.000	0.000
TR752|c0_g1_i1	19118	18633	12770	2141	15607	16942	1510	1904	1841
TR10667|c0_g1_i1	480789	399400	565549	13061	544535	255616	8799	10420	7600
TR3988|c0_g1_i1	0.876	0.833	0.401	0.807	1242	3198	10110	3303	10159
TR25583|c0_g1_i1	56871	14268	4925	0.000	12825	26218	0.000	0.000	0.000
TR27534|c0_g1_i1	0.000	0.493	0.315	359260	1889	64484	272238	94399	167511
TR11532|c0_g1_i1	49940	49588	63906	11647	36317	38607	9564	10313	9894
TR3215|c0_g1_i1	135465	131080	105537	22630	98181	107205	19048	10795	15967
TR10381|c0_g1_i1	2606	4295	4137	0.000	2834	3857	0.000	0.000	0.000
TR5886|c0_g1_i1	1561	2429	1303	13380	2721	8215	20051	22369	25478
TR20196|c0_g1_i1	42639	75003	100898	495370	51493	178170	382075	195250	294678
TR26555|c0_g1_i1	588937	485691	628496	109813	403054	493436	95268	90080	81796
TR18928|c0_g1_i1	3802439	6307377	7918370	3515	3718921	6017858	68137	119038	26573
TR1769|c0_g1_i1	114449	42500	41072	4545	81558	74603	4578	5030	2956
TR9176|c0_g1_i1	260754	172700	68859	13141	120894	90922	13953	13960	12823
TR16018|c0_g1_i1	95488	66449	32483	6359	62706	35702	5422	6819	5188
TR481|c0_g1_i1	249195	242188	179492	34788	218079	168136	35920	32575	27737
TR17477|c0_g1_i1	0.202	0.199	0.372	1166	0.123	1269	3684	5474	3828
TR18741|c0_g1_i1	76483	106521	202741	0.088	97113	127405	0.725	1927	0.432
TR4116|c0_g1_i1	15243	24219	3221	0.152	25608	24290	0.725	0.810	0.132
TR6663|c0_g1_i1	0.000	0.199	0.129	2317	0.246	0.879	2413	2125	3403
TR8539|c0_g1_i1	29935	37560	13944	1182	29140	21006	2612	4373	2217
TR9800|c0_g1_i1	14513	15043	11352	63746	9970	54158	108635	99681	77362
TR15824|c0_g1_i1	101262	96007	82474	14930	70961	66937	21391	19624	15410
TR3320|c0_g1_i1	223832	187098	142486	33095	164573	121168	29853	34448	36188
TR19193|c0_g1_i1	26857	27176	23721	6199	23062	22434	5184	5298	4944
TR21302|c0_g1_i1	1281	2007	0.143	12877	4887	4541	12304	8318	11261
TR3095|c0_g1_i1	139071	119651	57020	12318	103757	67023	12215	9969	9929
TR14538|c0_g1_i1	0.000	0.000	0.000	3363	0.000	1745	5750	7614	9197
TR13358|c0_g1_i1	7919	8542	12627	0.359	12096	7177	0.209	0.466	0.328
TR164|c0_g1_i1	16130	13823	25597	3395	11336	16161	4310	3639	2831
TR3697|c0_g1_i1	123121	138625	114298	21560	99567	97086	24242	18531	17453
TR15088|c0_g1_i1	0.191	0.282	0.200	4609	0.257	0.928	2940	2668	2754
TR16934|c1_g1_i1	0.663	0.716	0.873	5096	1499	2539	3774	3218	2238
TR766|c0_g1_i1	1022	1584	1560	5680	2074	3576	9891	4962	4393
TR11127|c0_g1_i1	84941	97544	53656	29684	163515	63581	13337	16070	15284
TR24258|c0_g1_i1	1696	2546	0.143	4290	5350	3198	8064	26956	18213
TR16589|c0_g1_i1	0.505	1854	0.859	2420	2824	2038	5482	7156	9016
TR5390|c0_g1_i1	710586	1870436	321592	0.439	2608095	2495719	5820	23982	8416
TR9711|c0_g1_i1	8413	8730	6242	34093	11818	18407	29882	34134	33336
TR15228|c0_g1_i1	4325	1666	13571	0.064	0.893	3601	0.000	0.000	0.000
TR983|c0_g1_i1	1011384	825764	957517	35020	430017	668335	36755	68330	67628
TR6896|c0_g1_i1	11176	5679	52310	0.128	0.287	1355	0.099	0.459	0.084
TR6594|c0_g1_i1	20814	31271	13285	0.671	17507	15855	0.814	0.910	0.565
TR9171|c0_g1_i1	7829	17472	10078	0.072	14016	19090	0.358	0.841	0.488
TR3263|c0_g1_i1	1067	1737	0.587	7453	2629	1550	5005	4824	4930
TR19370|c0_g1_i1	0.281	25944	0.129	2492	3542	2197	0.427	0.428	0.495
TR15054|c0_g1_i1	6740	8202	2706	1749	6366	2893	1082	1277	0.648
TR17108|c0_g1_i1	3707	6571	4538	1438	6520	3442	0.864	1055	1171
TR35|c0_g1_i1	24779	133497	0.200	0.000	22877	1099	0.010	0.054	0.056
TR49|c0_g2_i1	0.000	0.000	0.000	0.000	0.000	0.000	14231	12155	9636
TR703|c0_g1_i1	1157	13905	0.458	5248	13482	12853	0.963	0.489	0.467
TR13861|c0_g1_i1	94286	85986	56705	18588	75643	65253	16823	11880	14154
TR5269|c0_g1_i1	41875	34592	39125	7916	34325	28135	7577	7630	7781
TR4577|c0_g1_i1	28037	44695	43263	0.567	37180	35129	0.506	1124	1429
TR11240|c0_g1_i1	3224	4799	4266	18189	2854	7006	16039	14472	16490
TR22029|c0_g1_i1	279411	202927	157761	44366	192522	142223	46715	31245	33727
TR16891|c0_g1_i1	704745	585805	311671	69872	509645	366885	66746	58774	61311
TR16085|c0_g1_i1	5830	12086	6041	2245	5165	4406	0.745	0.956	0.621
TR15278|c0_g1_i1	28014	23867	25683	414178	38925	191731	599613	275101	418868
TR21152|c0_g1_i1	0.708	1138	0.730	0.120	2351	1819	5303	10321	7468
TR6470|c0_g1_i1	0.674	3790	2248	26625	4590	48384	77104	21719	25785
TR23659|c0_g1_i1	8975	13694	10909	1054	9600	10155	0.735	2079	1353
TR4055|c0_g1_i1	87940	64853	112551	9722	44213	55329	8928	7622	6624
TR9495|c0_g1_i1	0.865	2581	0.429	3036	1509	2990	12017	24876	12718
TR11486|c0_g2_i1	1898	3591	1217	19962	4179	5664	12612	5978	9866
TR4095|c1_g1_i1	0.798	2253	1632	12030	1776	4431	15244	9648	10041
TR6979|c0_g1_i1	2999	5339	6843	0.000	1663	3088	0.328	0.573	0.181
TR15426|c0_g1_i1	3089	2546	8060	0.248	1971	3784	0.189	0.742	0.453
TR18345|c0_g1_i1	1640	1995	2090	5184	2341	4016	7111	7966	6987
TR10499|c0_g1_i1	10244	11394	17923	4162	7146	8166	2681	2209	2196
TR19158|c0_g1_i1	15142	17167	19742	0.312	14519	21324	0.755	0.841	0.593
TR26980|c0_g1_i1	24948	21098	40428	314534	25033	74664	159492	211350	279206
TR5449|c0_g1_i1	8559	14515	3450	0.000	31142	11059	0.000	0.000	0.000
TR13395|c2_g1_i1	3190	9680	2892	26489	3604	16270	54303	65211	59993
TR282|c0_g1_i1	0.247	0.235	0.157	1294	0.144	0.671	1082	1995	2141
TR2218|c0_g1_i1	9784	16557	7373	0.759	7773	7067	0.000	0.306	0.174
TR21622|c0_g1_i1	141239	87019	52625	25618	98551	56660	16178	14984	15800
TR27147|c0_g1_i1	0.921	2605	2677	29876	0.862	9594	37549	29754	30791
TR1332|c0_g1_i1	0.416	0.070	0.172	12454	0.400	4504	9991	7163	8318
TR26347|c0_g1_i1	160110	164451	147167	19755	159069	97293	16545	18822	13959
TR1161|c0_g1_i1	203883	172806	56777	21736	194535	76690	14698	20580	21539
TR1890|c0_g1_i1	0.775	0.469	0.973	3762	2095	5212	16823	20542	11888
TR2567|c0_g1_i1	38764	38675	28689	5384	46524	33615	5055	6598	5508
TR20969|c0_g1_i1	3493	0.669	2376	29069	2598	5834	16783	32231	14064
TR14389|c0_g1_i1	2426	107729	4008	1725	107535	83464	0.824	0.688	0.390
TR19363|c0_g1_i1	13210	9387	18525	0.503	7146	12304	0.407	1797	1367
TR14849|c0_g1_i1	1154218	993606	579077	421472	1152422	907815	197299	168355	188122
TR18783|c0_g1_i1	40381	44319	42991	0.871	14488	51167	1698	1216	0.502
TR23296|c0_g1_i1	0.573	0.927	0.329	3291	1468	1343	2652	2897	3124
TR20019|c0_g1_i1	7312	5491	12111	0.000	6171	5371	0.000	0.000	0.000
TR20269|c1_g1_i1	0.135	0.516	0.329	7820	0.318	1892	12434	2897	9190
TR19593|c0_g1_i1	48244	54352	67643	7693	59256	51900	5909	11024	7231
TR12325|c0_g1_i1	41864	40858	21617	8260	52541	32468	5551	7568	8472
TR17187|c0_g1_i1	134016	174237	115443	11807	100615	121266	7597	8027	7537
TR1416|c0_g1_i1	78392	51747	53670	14235	48084	35361	7657	7072	6652
TR27365|c0_g1_i1	4729	5104	12011	2428	2341	4309	0.884	1124	1206
TR27315|c0_g1_i1	89535	75719	91006	18748	68466	71246	17111	19464	16323
TR25060|c0_g1_i1	16950	14632	10508	2436	15525	10802	1420	2981	3256
TR9944|c0_g1_i1	81380	49834	31896	8707	51452	32687	6276	8593	7928
TR16950|c0_g1_i1	62105	45704	33900	14331	44183	28940	9832	9831	10787
TR10337|c0_g1_i1	20219	15712	10995	5280	11284	9130	2890	1965	3075
TR14181|c0_g1_i1	261810	210260	237787	16775	230955	216069	41283	49653	24035
TR9463|c0_g1_i1	42953	30532	25210	5192	27569	21641	4002	8096	6164
TR18757|c1_g1_i1	0.382	1033	0.487	3794	1345	2929	8461	10236	11386
TR9946|c0_g1_i1	1161429	585465	245618	110932	805482	333136	56835	63154	70166
TR2743|c0_g1_i1	207623	188330	207623	37249	151553	159946	38572	43461	39270
TR1422|c0_g1_i1	60207	57790	30836	13252	59820	41891	9673	9763	9587
TR3771|c0_g1_i1	24397	62460	48760	0.687	77132	51582	1480	1093	0.934
TR6668|c0_g1_i1	590947	501555	249855	68171	426136	314998	70202	44279	44325
TR24180|c0_g1_i1	63273	62542	72009	11463	47930	51558	8421	8104	6763
TR22315|c0_g1_i1	0.000	0.153	0.000	1358	0.195	0.684	2820	2400	4365
TR14003|c0_g1_i1	29328	42019	26313	4545	31173	20604	4965	3723	3814
TR956|c0_g1_i1	9817	28373	1789	0.471	25721	12291	0.417	0.222	0.411
TR71|c0_g3_i1	27733	47053	2548	3067	20474	3442	2046	1804	1862
TR11113|c0_g1_i1	29890	33665	28131	5112	29951	24595	4519	4908	4567
TR2784|c0_g1_i1	0.000	0.000	0.000	0.455	0.246	0.915	5919	12285	2489
TR4974|c0_g1_i1	0.708	0.845	1732	11183	1633	5102	9514	7935	7670
TR14212|c0_g1_i1	88255	80870	56891	15010	67891	50423	10785	12958	13611
TR23887|c0_g1_i1	283691	272216	366658	7573	297768	149474	6137	6475	4309
TR792|c0_g1_i1	54995	30872	18811	7341	41030	22837	5234	6781	7293
TR1086|c0_g1_i1	46593	72516	0.286	0.080	161934	106301	0.060	0.000	0.056
TR6848|c0_g1_i1	0.988	0.892	2305	8547	2680	7482	14579	16826	17369
TR21032|c0_g1_i1	142194	99363	68344	27639	87893	76519	25324	19051	20005
TR15018|c0_g1_i1	608246	1492474	127612	0.000	806981	709335	0.109	0.076	0.000
TR18488|c0_g1_i1	0.910	1385	0.200	20394	2598	7873	25870	19242	24969
TR13420|c0_g1_i1	0.202	0.751	0.501	3171	0.585	1599	7379	13126	4748
TR19865|c0_g1_i1	28609	37103	18095	0.639	14508	10216	0.646	0.749	0.328
TR24620|c0_g1_i1	7189	11452	6356	41299	7044	27671	52694	33615	40490
TR3221|c0_g1_i1	217295	138167	130575	9706	80120	92509	13020	24746	15256
TR929|c0_g1_i1	0.607	0.939	0.429	2548	0.883	1782	2453	2699	3326
TR27653|c0_g1_i1	692659	535619	780158	17207	671507	786464	17628	29983	16846
TR26135|c0_g1_i1	0.753	0.000	0.458	0.000	0.000	1330	7905	8708	4867
TR17039|c0_g1_i1	28228	100536	141126	8332	78354	60688	8064	10810	11512
TR27538|c1_g1_i1	0.988	0.821	3235	6007	0.534	3296	12503	55792	20653
TR18433|c0_g1_i1	1179	1279	0.902	5751	3050	2612	4787	4740	8848
TR16223|c0_g1_i1	429276	379206	203715	57331	510702	249794	44243	62474	76462
TR23434|c0_g1_i1	22465	45129	22705	85689	37539	41671	105854	122272	101076
TR1503|c0_g1_i1	0.629	1502	0.730	3051	1099	2649	3585	5405	4665
TR4505|c0_g1_i1	2460	5362	4080	0.120	2937	2990	0.199	0.252	0.279
TR10999|c0_g1_i1	2011	3203	3608	8867	1746	5651	11838	10665	9783
TR24452|c0_g1_i1	55950	89061	101800	7948	56576	61518	12265	9908	10313
TR11499|c0_g1_i1	2954	4095	3751	7812	4323	4834	10328	22170	17613
TR24873|c0_g2_i1	197728	106321	51337	9075	103274	53145	5969	9204	11003
TR20239|c0_g1_i1	78213	71565	40729	9953	66946	44832	9355	9763	8841
TR9511|c0_g1_i1	81369	90586	174911	32680	171904	197772	24083	11039	14489
TR6497|c0_g1_i1	126221	95174	56319	36857	93437	79119	25096	15183	19328
TR10388|c0_g1_i1	24049	57520	44666	0.775	40363	40353	4687	3815	2092
TR14345|c0_g1_i1	51457	41808	38109	3291	41133	29136	3893	6223	4623
TR15435|c0_g1_i1	103216	84625	56748	13947	78128	58515	12930	18508	14552
TR24111|c0_g1_i1	1954	3532	3364	6446	2136	4284	7687	16918	12418
TR4585|c1_g1_i1	589083	560225	445066	34070	1028140	481450	111058	78566	63256
TR15905|c0_g1_i1	50603	42712	30450	10329	40620	24546	7021	8692	8332
TR12609|c0_g1_i1	964342	735776	569199	84323	488657	577633	77035	77030	72146
TR266|c0_g1_i1	14265	17120	6972	1941	19057	10302	1361	1422	2196
TR27698|c0_g3_i1	0.000	0.000	0.000	0.751	0.000	0.293	1827	1552	2106
TR23547|c0_g1_i1	7672	40224	5383	5728	106324	4748	1778	1170	1304
TR3712|c0_g1_i1	39853	36305	33857	13460	36215	31833	9117	7515	7454
TR11130|c0_g1_i1	8076	13963	4094	0.000	4518	7031	0.000	0.000	0.000
TR13860|c0_g1_i1	2946739	2073973	4047771	140552	1269907	2353667	102974	333087	218718
TR386|c0_g1_i1	51895	80272	24494	10536	80767	46126	9166	12125	10598
TR13390|c0_g1_i1	106508	80248	58781	5640	83919	66095	7160	9174	10975
TR23541|c1_g1_i1	113607	89108	202169	2032964	145485	339093	1133285	658254	814141
TR23344|c0_g1_i1	3797	4811	5411	11846	4600	8349	17469	19120	15396
TR8278|c0_g1_i1	2685	2100	2663	12182	2721	12682	22653	14411	15542
TR9|c0_g2_i1	2572	7146	1732	21624	2372	9887	35652	38599	35484
TR4077|c0_g4_i1	0.382	0.692	0.759	9194	0.739	4748	12652	9204	10731
TR5617|c0_g1_i1	0.416	0.469	0.444	6071	0.431	1050	1778	1628	2608
TR15818|c0_g1_i1	24599	27481	14574	6063	22271	14586	4479	3501	4951
TR4158|c0_g1_i1	1224	1173	0.902	4593	1109	2441	4489	5023	3737
TR14956|c0_g1_i1	155695	133344	151619	32009	120144	129663	28542	24632	24390
TR14438|c0_g1_i1	5291	3802	2620	0.479	1982	1477	0.596	0.795	0.432
TR26965|c0_g1_i1	2516	4330	6614	31705	3347	12438	29147	21360	21197
TR16737|c0_g1_i1	1112	1983	2219	1622	1479	2868	4747	7935	8067
TR912|c0_g1_i1	14546	17261	8761	3107	47591	23716	2602	3035	2308
TR24673|c0_g1_i1	0.359	0.352	0.787	31401	0.103	20799	60619	16857	21462
TR13419|c0_g1_i1	0.899	2112	1475	18596	1530	6872	23288	15940	20925
TR25056|c0_g1_i1	1202	4471	7215	0.000	0.236	2026	0.000	0.038	0.000
TR18925|c1_g1_i1	0.438	1150	0.043	0.639	2464	3674	1122	16559	10222
TR23271|c0_g1_i1	1370	3086	1546	5863	1715	3833	6932	7630	7670
TR19834|c1_g3_i1	3572	2910	4467	17462	3060	7983	15790	21107	16379
TR1844|c0_g1_i1	3302	7967	7187	1741	3789	3637	1301	1170	1353
TR24630|c0_g1_i1	90378	74205	34516	5927	76608	37423	5363	8608	8284
TR19503|c0_g1_i1	86817	84566	89990	16536	91938	90263	10100	13669	10703
TR10974|c0_g1_i1	327352	333209	233764	39517	262159	221318	35007	33523	33092
TR20797|c0_g1_i1	0.595	0.833	1117	6558	1407	1904	2681	7874	6024
TR18791|c0_g1_i1	74629	117832	53613	20593	78190	78814	16436	14365	14454
TR19786|c0_g1_i1	21769	45668	14745	0.879	47407	26853	0.447	1391	0.920
TR27355|c0_g1_i1	83503	115485	53398	14546	111499	80010	16803	14227	12321
TR27559|c0_g1_i1	0.236	0.106	0.429	6966	0.811	2087	5839	3318	4114
TR7123|c0_g1_i1	431220	418808	300848	6870	398495	446199	22563	27881	17013
TR3558|c0_g1_i1	12030	23139	15604	3507	17353	10082	2135	2584	1346
TR8961|c0_g1_i1	5796	6242	5970	0.463	7588	7226	0.556	1705	0.886
TR23642|c0_g1_i1	226157	252690	254522	67125	236982	250636	46636	69928	36397
TR4867|c0_g1_i1	14108	12614	16649	61381	21696	43477	58623	96241	58745
TR10287|c0_g1_i1	4729	7076	0.544	0.056	10381	4553	0.089	0.344	0.153
TR5418|c0_g1_i1	240468	424147	322136	44886	366696	267004	35046	43316	32918
TR12246|c0_g1_i1	4515305	2945957	1900776	1487748	2841226	2443819	820370	615114	710667
TR10444|c0_g1_i1	2336	4306	5225	25610	1817	19102	105368	51244	93615
TR3406|c0_g1_i1	10592	14750	26828	0.000	2485	1831	0.377	0.275	0.328
TR27289|c2_g1_i1	6672	8812	3149	0.032	12506	10436	0.000	0.183	0.091
TR24490|c0_g1_i1	11862	80612	8389	2860	162879	120546	2950	2423	2677
TR4963|c0_g1_i1	128669	112341	92022	21264	93530	84453	24907	17285	20228
TR3964|c0_g1_i1	1528	1877	1131	5927	1869	4650	7647	7301	10062
TR9669|c0_g1_i1	52917	44284	64135	960162	137620	208611	471573	292913	406841
TR10882|c0_g1_i1	3458980	16113744	11642044	2224816	10743966	9075244	1246002	1264301	1311877
TR9987|c0_g1_i1	11468	16181	9706	1957	21285	13707	2165	0.986	0.683
TR4214|c0_g1_i1	2426	4330	3679	50054	2228	15087	49198	22361	21364
TR7450|c0_g1_i1	8615	11312	5912	2380	20053	6066	1937	1437	1171
TR6316|c0_g1_i1	0.101	0.000	0.358	1989	0.000	1062	4985	5611	3458
TR2905|c0_g1_i1	310458	35706	461415	1502	8604	42916	2473	2316	2852
TR10418|c0_g1_i1	0.000	0.000	0.415	0.120	0.133	0.159	4519	3287	2887
TR12529|c0_g1_i1	0.270	0.258	0.329	0.112	0.000	0.659	1639	2202	2426
TR23448|c0_g1_i1	1342499	1333480	2900712	60263	578727	1440042	27191	43239	35296
TR15097|c0_g1_i1	7088	8049	13958	0.511	6695	6872	0.556	1139	0.523
TR1977|c0_g1_i1	24847	17554	18181	6742	17938	16685	5462	2209	2552
TR15160|c0_g1_i1	10469	9035	15576	1150	10525	17833	1301	2874	1639
TR16433|c0_g1_i1	94039	61509	67514	2996	75890	72637	0.626	1911	0.146
TR24183|c0_g1_i1	9155	4905	0.673	0.000	6089	2722	0.179	0.069	0.000
TR22377|c0_g1_i1	109934	74745	79539	13820	33381	49556	6564	4984	2880
TR23342|c0_g1_i1	3940915	3710963	2384796	0.232	4149196	3220702	0.000	0.000	0.000
TR1850|c0_g1_i1	5616	4987	2090	0.240	3039	3930	0.000	0.191	0.321
TR23890|c0_g1_i1	4089	4001	4910	53840	4076	26316	75396	50640	64518
TR9438|c0_g1_i1	50401	40975	19713	4162	40312	25303	4082	3188	4407
TR20028|c0_g1_i1	150719	226441	52654	16168	58095	30088	19991	26658	23972
TR20647|c0_g1_i1	51827	67388	7430	1989	31153	9801	2344	3119	2908
TR9089|c0_g1_i1	1078	1326	1417	2604	1499	3039	6455	2882	5508
TR15810|c0_g1_i1	1943	9481	6600	0.000	0.524	3613	0.040	0.084	0.000
TR17437|c0_g1_i1	8357	54105	5182	0.519	71146	81536	0.129	0.268	0.132
TR16138|c0_g1_i1	180452	137663	128557	6542	193210	200189	10457	15894	12593
TR26382|c0_g1_i1	27857	51911	35031	0.216	52849	35873	0.824	0.352	0.195
TR19505|c0_g1_i1	2030439	2222396	2371439	0.200	1663956	1953081	17171	40862	5453
TR26370|c0_g1_i1	2314	0.692	2978	15042	1561	4443	14589	18829	9824
TR9069|c0_g1_i1	1067	1080	0.759	27000	0.955	13573	44014	21199	30980
TR14315|c0_g1_i1	5425	9270	7244	36434	5658	22813	55445	66151	74447
TR26537|c0_g1_i1	6571	8531	5168	27463	14365	20567	45007	21895	38740
TR5905|c0_g1_i1	12603	8742	4982	0.224	6253	7812	0.963	1070	0.641
TR27359|c0_g1_i1	45919	54269	36033	425857	55005	130262	338955	195816	230774
TR14118|c0_g1_i1	0.371	0.728	0.701	1670	0.246	1404	3962	4663	5613
TR6343|c0_g1_i1	6279	8883	14115	0.000	11315	5664	0.000	0.000	0.000
TR259|c0_g1_i1	0.831	1502	1517	8116	3296	2807	6485	4694	5229
TR4560|c0_g1_i1	1301926	334288	495100	15377	375957	126917	8898	49485	9288
TR11758|c0_g1_i1	280242	1021204	77964	0.871	1753717	1162906	0.348	1789	0.000
TR13376|c0_g1_i1	55276	38229	20973	11471	44542	31149	7716	4610	6254
TR23469|c0_g1_i1	0.461	1572	0.787	2309	1078	1660	4330	5168	7056
TR20094|c0_g1_i1	1000	1056	0.587	1438	1253	1038	2860	3356	4811
TR3868|c0_g1_i1	184102	158983	115100	31521	173732	123560	32296	28577	29271
TR5611|c0_g1_i1	653198	552082	317140	23661	499849	406555	19276	12316	8869
TR24896|c0_g1_i1	2022	2804	2448	4290	1930	4309	6197	12071	11121
TR21075|c0_g1_i1	21061	17272	18711	1901	22918	13768	1281	1957	1325
TR27683|c0_g2_i1	85132	50045	16893	0.144	26758	33163	0.268	0.283	0.683
TR19589|c0_g1_i1	131287	449656	5440	1046	1239781	559263	0.755	0.665	0.655
TR10041|c0_g1_i1	0.876	0.927	0.587	1238	1858	2209	4618	6819	7349
TR24174|c0_g1_i1	0.236	0.411	0.229	3091	1191	0.769	1043	6552	12962
TR5875|c0_g1_i1	31979	22189	24022	4098	41431	17992	4002	2423	5878
TR20104|c0_g1_i1	4751	1854	0.673	0.000	6592	0.757	0.000	0.000	0.000
TR20047|c0_g1_i1	0.416	0.293	0.902	2764	0.133	1147	2383	4281	2866
TR2271|c0_g1_i1	3010	6313	4266	28845	5350	7165	25721	18248	21769
TR20414|c0_g1_i1	1236	2007	3364	16296	1253	5261	14460	14594	14182
TR27768|c0_g1_i1	3853	14480	19470	1693	9724	15758	0.983	0.986	1464
TR13730|c0_g3_i1	20567	8613	2648	0.000	34171	39584	0.000	0.000	0.000
TR15436|c0_g1_i1	2011	6782	0.973	0.000	4682	3564	0.000	0.130	0.056
TR22020|c0_g1_i1	141553	201530	80627	34453	135587	118593	32027	23669	23972
TR26296|c0_g1_i1	138610	648406	5998	0.000	134940	403259	0.000	0.107	0.488
TR5360|c0_g1_i1	0.112	0.774	1288	27264	1355	9057	31700	9243	20339
TR14061|c0_g1_i1	26756	17096	14044	5504	17014	13207	3228	4472	4972
TR19834|c1_g1_i1	3830	2875	4567	19275	2279	9045	15184	21643	15152
TR11157|c0_g1_i1	0.359	0.434	0.888	5720	0.729	1733	3665	6666	11121
TR17|c0_g1_i1	4852	46642	1661	0.320	33514	21580	0.129	0.000	0.105
TR9707|c0_g1_i1	15097	18070	13700	0.559	16254	19175	0.616	2056	1255
TR3412|c0_g1_i1	1000	1819	1317	8675	2906	2319	5790	4228	5271
TR16|c0_g2_i1	191078	163771	284600	0.479	59666	74590	0.437	0.252	0.279
TR27851|c0_g1_i1	27194	16134	9534	0.815	9333	12230	1092	1896	0.872
TR3856|c0_g1_i1	5133	5656	5626	20586	7105	16026	30230	25725	27709
TR20595|c0_g1_i1	406137	280535	235482	59783	192923	192731	67034	43186	44172
TR4286|c0_g1_i1	0.472	0.387	0.472	3563	0.893	1514	2741	2836	2824
TR2015|c0_g1_i1	127782	149995	165520	13612	144510	131421	8124	11949	5732
TR5335|c0_g1_i1	0.315	0.375	0.229	4018	0.257	0.854	2910	2905	2385
TR924|c0_g1_i1	18118833	17437719	12232316	1965	20801588	16912662	0.179	0.199	0.146
TR24279|c0_g1_i1	136970	100290	56533	20929	119436	82256	15194	14609	16518
TR3133|c0_g1_i1	27318	30074	53828	263146	50107	126527	295288	196618	219241
TR9619|c0_g1_i1	52557	33700	26613	4945	32744	27207	7557	7477	6171
TR18970|c0_g1_i1	10941	16263	46970	54631	12609	49263	181390	133174	217059
TR8330|c0_g1_i1	0.618	0.962	1976	6566	0.236	4065	9007	6651	18994
TR739|c0_g1_i1	0.000	0.129	0.086	0.064	0.144	0.171	0.318	4006	9776
TR2758|c0_g1_i1	12693	12215	23779	2868	16921	14305	1887	2561	1771
TR8969|c0_g1_i1	65980	63410	37765	9298	63075	49507	7687	10435	9218
TR1378|c0_g1_i1	4673	11370	5841	0.000	12178	9704	0.000	0.138	0.000
TR27780|c0_g1_i1	2034472	1359353	759801	380452	1227644	1048586	335658	293227	298834
TR11239|c0_g1_i1	3667873	2246497	2800114	230914	2372376	2500113	118864	192895	156355
TR6165|c0_g1_i1	893778	1296001	777252	0.000	940586	893864	0.000	0.084	0.000
TR26017|c0_g1_i1	3988	4975	17594	0.000	3152	16039	0.268	0.505	0.453
TR23860|c1_g1_i1	46020	125037	20329	8483	135536	100101	4389	4518	4198
TR25299|c0_g1_i1	11704	5480	4266	0.256	5103	4638	0.526	0.107	0.377
TR2851|c0_g1_i1	0.000	0.282	0.115	5033	0.226	2417	13129	3394	2698
TR24654|c0_g1_i1	10637	7134	9649	0.815	11151	10070	0.934	1812	0.851
TR11517|c0_g1_i1	91254	66179	43520	15209	55179	45150	13625	13279	13269
[truncated: 281 more rows]

## Sheet: Suppl_Table_S4_GOs
Diapause in a tropical oil-collecting bee: Molecular basis unveiled by RNA-Seq. (BMC Genomics)
Priscila Karla F. Santos a,*, Natalia de Souza Araujo a, Elaine Françoso a, Alexandre Rizzo Zuntini b, Maria Cristina Arias a,*
a Universidade de São Paulo, Instituto de Biociências – Departamento de Genética e Biologia Evolutiva. Room 320. Rua do Matão, 277 – Cidade Universitária – São Paulo – SP, Zip Code: 05508-090, Brazil
b Departamento de Biologia Vegetal, Instituto de Biologia, Universidade Estadual de Campinas, Rua Monteiro Lobato 255, Barão Geraldo, CEP 13083-970, Campinas, SP, Brazil.
* Corresponding authors: P.K.F. Santos, pkfsantos@usp.br; M.C. Arias, mcarias@ib.usp.br
Table S4. Gene Ontology terms over represented in down-regulated genes during Tetrapedia diversipes diapause. Category refers to GO classification, C - Cellular component, F - Molecular function, P - Biological Process.
GO-ID	Term	Category	FDR	P-Value	#Test	#Ref	#notAnnotTest	#notAnnotRef	Over/Under	TestSeqs	RefSeqs
GO:0005743	mitochondrial inner membrane	C	4.472338E-9	1.608176E-11	22	29	355	4122	OVER	TR23651|c0_g1_i1	TR19509|c0_g1_i1	TR810|c0_g1_i1	TR525|c0_g1_i1	TR18397|c0_g1_i1	TR20667|c0_g1_i1	TR23690|c0_g1_i1	TR23660|c0_g1_i1	TR6099|c0_g1_i1	TR10560|c0_g1_i1	TR2529|c0_g1_i1	TR27354|c0_g1_i1	TR3270|c0_g1_i1	TR19898|c0_g1_i1	TR19214|c0_g1_i1	TR10903|c0_g1_i1	TR7130|c0_g1_i1	TR1546|c0_g1_i1	TR10882|c0_g1_i1	TR24180|c0_g1_i1	TR2310|c0_g1_i1	TR17470|c0_g1_i1	TR532|c0_g1_i1	TR21588|c0_g1_i1	TR18384|c0_g1_i1	TR14821|c0_g1_i1	TR15476|c0_g1_i1	TR24023|c0_g1_i1	TR16660|c0_g1_i1	TR9264|c0_g1_i1	TR23349|c0_g1_i1	TR3010|c0_g1_i1	TR9721|c0_g1_i1	TR20280|c0_g1_i1	TR27815|c0_g1_i1	TR6807|c0_g1_i1	TR11470|c0_g1_i1	TR9347|c0_g1_i1	TR18788|c0_g1_i1	TR6536|c0_g1_i1
GO:0070469	respiratory chain	C	2.872094E-5	2.409764E-7	9	5	368	4146	OVER	TR17153|c0_g1_i1	TR810|c0_g1_i1	TR525|c0_g1_i1	TR9362|c0_g1_i1	TR6099|c0_g1_i1	TR10882|c0_g1_i1	TR10560|c0_g1_i1	TR17470|c0_g1_i1	TR25323|c0_g1_i1	TR10416|c0_g1_i1	TR14665|c0_g1_i1	TR6807|c0_g1_i1	TR18158|c0_g1_i1	TR3010|c0_g1_i1
GO:1990204	oxidoreductase complex	C	7.125794E-4	7.772351E-6	6	2	371	4149	OVER	TR23651|c0_g1_i1	TR27542|c0_g1_i1	TR27547|c0_g1_i1	TR20939|c0_g1_i1	TR116|c0_g1_i1	TR17470|c0_g1_i1	TR4564|c0_g1_i1	TR18284|c0_g1_i1
GO:0005759	mitochondrial matrix	C	2.752489E-3	3.431127E-5	12	26	365	4125	OVER	TR10548|c0_g1_i1	TR6039|c0_g1_i1	TR4604|c0_g1_i1	TR3270|c0_g1_i1	TR16138|c0_g1_i1	TR18397|c0_g1_i1	TR24079|c0_g1_i1	TR23690|c0_g1_i1	TR23660|c0_g1_i1	TR22029|c0_g1_i1	TR2310|c0_g1_i1	TR2529|c0_g1_i1	TR22118|c0_g1_i1	TR13334|c0_g1_i1	TR15476|c0_g1_i1	TR13415|c0_g1_i1	TR13389|c0_g1_i1	TR27901|c0_g1_i1	TR27901|c1_g1_i1	TR1909|c0_g1_i1	TR11470|c0_g1_i1	TR18788|c0_g1_i1	TR484|c0_g1_i1	TR14900|c0_g1_i1	TR24900|c0_g1_i1	TR19016|c0_g1_i1	TR86|c0_g1_i1	TR3896|c0_g1_i1	TR4251|c0_g1_i1	TR9104|c0_g1_i1	TR407|c0_g1_i1	TR19452|c0_g1_i1	TR5570|c0_g1_i1	TR4564|c0_g1_i1	TR11957|c0_g1_i1	TR4694|c0_g1_i1	TR1519|c0_g1_i1	TR23333|c0_g1_i1
GO:0005758	mitochondrial intermembrane space	C	4.787172E-3	7.115059E-5	5	2	372	4149	OVER	TR3270|c0_g1_i1	TR20667|c0_g1_i1	TR9362|c0_g1_i1	TR7995|c0_g1_i1	TR4400|c0_g1_i1	TR532|c0_g1_i1	TR7260|c0_g1_i1
GO:0005840	ribosome	C	1.089061E-2	1.886489E-4	31	160	346	3991	OVER	TR24242|c0_g1_i1	TR1854|c0_g1_i1	TR4929|c0_g1_i1	TR25204|c0_g1_i1	TR22029|c0_g1_i1	TR26292|c0_g1_i1	TR21723|c0_g1_i1	TR17910|c0_g1_i1	TR27756|c0_g1_i1	TR13992|c0_g1_i1	TR14494|c0_g1_i1	TR6214|c0_g1_i1	TR17048|c0_g1_i1	TR19691|c0_g1_i1	TR24831|c0_g1_i1	TR16140|c0_g1_i1	TR9496|c0_g1_i1	TR13460|c0_g1_i1	TR6392|c0_g1_i1	TR12246|c0_g1_i1	TR20168|c0_g1_i1	TR9113|c0_g1_i1	TR2078|c0_g1_i1	TR445|c0_g1_i1	TR19994|c0_g1_i1	TR25297|c0_g1_i1	TR17538|c0_g1_i1	TR9485|c0_g1_i1	TR605|c0_g1_i1	TR16265|c0_g1_i1	TR14025|c0_g1_i1	TR15257|c0_g1_i1	TR4085|c0_g1_i1	TR7606|c0_g1_i1	TR22602|c0_g1_i1	TR17337|c0_g1_i1	TR23372|c0_g1_i1	TR20875|c0_g1_i1	TR20434|c0_g1_i1	TR8128|c0_g1_i1
GO:0033177	proton-transporting two-sector ATPase complex, proton-transporting domain	C	2.873024E-2	6.198542E-4	4	2	373	4149	OVER	TR19239|c0_g1_i1	TR11590|c0_g1_i1	TR14343|c0_g1_i1	TR11145|c0_g1_i1	TR27806|c0_g1_i1	TR1201|c0_g1_i1
GO:0033176	proton-transporting V-type ATPase complex	C	2.873024E-2	6.198542E-4	4	2	373	4149	OVER	TR11590|c0_g1_i1	TR14343|c0_g1_i1	TR11145|c0_g1_i1	TR15371|c0_g1_i1	TR27806|c0_g1_i1	TR5367|c0_g1_i1
GO:0005811	lipid particle	C	3.013896E-2	6.538598E-4	8	17	369	4134	OVER	TR622|c0_g1_i1	TR3270|c0_g1_i1	TR23690|c0_g1_i1	TR9179|c0_g1_i1	TR666|c0_g1_i1	TR20065|c0_g1_i1	TR14067|c0_g1_i1	TR24180|c0_g1_i1	TR659|c0_g1_i1	TR20835|c0_g1_i1	TR12606|c0_g1_i1	TR18192|c0_g1_i1	TR15036|c0_g1_i1	TR27631|c0_g1_i1	TR15036|c0_g2_i1	TR25125|c0_g1_i1	TR1764|c0_g1_i1	TR5509|c0_g1_i1	TR16512|c0_g1_i1	TR112|c0_g1_i1	TR11947|c0_g1_i1	TR24358|c0_g1_i1	TR14500|c0_g1_i1	TR186|c0_g1_i1	TR1631|c0_g1_i1
GO:0030170	pyridoxal phosphate binding	F	1.278351E-3	1.440309E-5	7	5	370	4146	OVER	TR11532|c0_g1_i1	TR16138|c0_g1_i1	TR14026|c0_g1_i1	TR5264|c0_g1_i1	TR5722|c0_g1_i1	TR2310|c0_g1_i1	TR2529|c0_g1_i1	TR5546|c0_g1_i1	TR24900|c0_g1_i1	TR379|c0_g1_i1	TR19472|c0_g1_i1	TR735|c0_g1_i1
GO:0008061	chitin binding	F	1.968976E-3	2.242032E-5	10	16	367	4135	OVER	TR17217|c0_g1_i1	TR11003|c0_g1_i1	TR1075|c0_g1_i1	TR2199|c0_g1_i1	TR27464|c0_g1_i1	TR18715|c0_g1_i1	TR18715|c2_g1_i1	TR24544|c0_g1_i1	TR924|c0_g1_i1	TR4171|c0_g1_i1	TR24536|c0_g1_i1	TR12886|c0_g1_i1	TR20699|c0_g1_i1	TR17718|c0_g1_i1	TR15979|c0_g1_i1	TR20961|c0_g1_i1	TR18999|c0_g1_i1	TR23731|c0_g1_i1	TR20706|c0_g1_i1	TR26253|c0_g1_i1	TR15298|c0_g1_i1	TR23658|c0_g1_i1	TR11877|c0_g1_i1	TR20706|c1_g1_i1	TR14|c0_g1_i1	TR18125|c0_g1_i1
GO:0050662	coenzyme binding	F	3.210868E-3	4.134328E-5	15	42	362	4109	OVER	TR27653|c0_g1_i1	TR27542|c0_g1_i1	TR912|c0_g1_i1	TR13841|c0_g1_i1	TR20939|c0_g1_i1	TR116|c0_g1_i1	TR17187|c0_g1_i1	TR3946|c0_g1_i1	TR2716|c0_g1_i1	TR19118|c0_g1_i1	TR19214|c0_g1_i1	TR23155|c0_g1_i1	TR19378|c0_g1_i1	TR20065|c0_g1_i1	TR23311|c0_g1_i1	TR23723|c0_g1_i1	TR4606|c0_g1_i1	TR13334|c0_g1_i1	TR20002|c0_g1_i1	TR13415|c0_g1_i1	TR14106|c0_g1_i1	TR19913|c0_g1_i1	TR13953|c0_g1_i1	TR26148|c0_g1_i1	TR23482|c0_g1_i1	TR23583|c0_g1_i1	TR19916|c0_g1_i1	TR13611|c0_g1_i1	TR18284|c0_g1_i1	TR6202|c0_g1_i1	TR2219|c0_g1_i1	TR18788|c0_g1_i1	TR5376|c0_g1_i1	TR484|c0_g1_i1	TR21952|c0_g1_i1	TR17460|c0_g1_i1	TR11186|c0_g1_i1	TR13575|c0_g1_i1	TR3389|c0_g1_i1	TR14831|c0_g1_i1
GO:0020037	heme binding	F	3.210868E-3	4.156463E-5	11	22	366	4129	OVER	TR15885|c0_g1_i1	TR1119|c0_g1_i1	TR6456|c0_g1_i1	TR810|c0_g1_i1	TR4627|c0_g1_i1	TR9362|c0_g1_i1	TR10882|c0_g1_i1	TR5798|c0_g1_i1	TR6896|c0_g1_i1	TR10560|c0_g1_i1	TR4400|c0_g1_i1	TR21952|c0_g1_i1	TR27897|c1_g1_i1	TR4923|c0_g1_i1	TR15561|c0_g1_i1	TR1594|c0_g1_i1	TR13293|c0_g1_i1	TR11484|c0_g1_i1	TR19443|c0_g1_i1	TR23462|c1_g1_i1	TR6234|c0_g1_i1	TR15620|c0_g1_i1	TR19916|c0_g1_i1	TR4783|c0_g1_i1	TR2182|c0_g1_i1	TR14665|c0_g1_i1	TR6807|c0_g1_i1	TR21092|c0_g1_i1	TR24955|c0_g1_i1	TR5107|c0_g1_i1	TR5376|c0_g1_i1	TR313|c0_g1_i1	TR8978|c0_g1_i1
GO:0004129	cytochrome-c oxidase activity	F	1.089061E-2	1.918877E-4	6	6	371	4145	OVER	TR9947|c0_g1_i1	TR810|c0_g1_i1	TR525|c0_g1_i1	TR10882|c0_g1_i1	TR10560|c0_g1_i1	TR6668|c0_g1_i1	TR5472|c0_g1_i1	TR10416|c0_g1_i1	TR14665|c0_g1_i1	TR6807|c0_g1_i1	TR18158|c0_g1_i1	TR3010|c0_g1_i1
GO:0008137	NADH dehydrogenase (ubiquinone) activity	F	1.91566E-2	3.706548E-4	5	4	372	4147	OVER	TR17153|c0_g1_i1	TR8666|c0_g1_i1	TR10903|c0_g1_i1	TR6099|c0_g1_i1	TR25323|c0_g1_i1	TR6536|c0_g1_i1	TR20280|c0_g1_i1	TR14106|c0_g1_i1	TR27326|c0_g1_i1
GO:0016879	ligase activity, forming carbon-nitrogen bonds	F	1.91566E-2	3.719729E-4	7	11	370	4140	OVER	TR23726|c0_g1_i1	TR18397|c0_g1_i1	TR27728|c0_g1_i1	TR21428|c0_g1_i1	TR20054|c0_g1_i1	TR5172|c0_g1_i1	TR23426|c0_g1_i1	TR27613|c0_g1_i1	TR5038|c0_g1_i1	TR27901|c1_g1_i1	TR24511|c0_g1_i1	TR14186|c0_g1_i1	TR645|c0_g1_i1	TR14370|c0_g1_i1	TR914|c0_g1_i1	TR1011|c0_g1_i1	TR5178|c0_g1_i1	TR27901|c0_g1_i1
GO:0022804	active transmembrane transporter activity	F	2.185028E-2	4.295152E-4	13	42	364	4109	OVER	TR10923|c0_g1_i1	TR19509|c0_g1_i1	TR24455|c0_g1_i1	TR346|c0_g1_i1	TR19731|c0_g1_i1	TR362|c0_g1_i1	TR22009|c0_g1_i1	TR6417|c0_g1_i1	TR23586|c0_g1_i1	TR24893|c0_g1_i1	TR14648|c0_g1_i1	TR19201|c0_g1_i1	TR22010|c0_g1_i1	TR9492|c0_g1_i1	TR19165|c0_g1_i1	TR13824|c0_g1_i1	TR15942|c0_g1_i1	TR16738|c0_g1_i1	TR11518|c0_g1_i1	TR15516|c0_g1_i1	TR365|c0_g1_i1	TR24674|c0_g1_i1	TR13325|c0_g1_i1	TR3036|c0_g1_i1	TR10977|c0_g1_i1	TR27574|c0_g1_i1	TR27946|c0_g1_i1	TR14047|c0_g1_i1	TR16079|c0_g1_i1	TR5436|c0_g1_i1	TR10565|c0_g1_i1	TR15712|c0_g1_i1	TR15453|c0_g1_i1	TR2308|c0_g1_i1	TR149|c0_g1_i1	TR1132|c0_g1_i1	TR27574|c0_g2_i1	TR14483|c0_g1_i1	TR8856|c0_g1_i1	TR17241|c0_g1_i1
GO:0016853	isomerase activity	F	2.572596E-2	5.149508E-4	9	21	368	4130	OVER	TR19926|c0_g1_i1	TR13390|c0_g1_i1	TR23485|c0_g1_i1	TR24873|c0_g2_i1	TR14363|c1_g1_i1	TR24873|c0_g1_i1	TR1256|c0_g1_i1	TR11969|c0_g1_i1	TR4667|c0_g1_i1	TR23331|c0_g1_i1	TR4955|c0_g1_i1	TR1582|c0_g1_i1	TR11904|c0_g1_i1	TR24958|c0_g1_i1	TR23406|c0_g1_i1	TR17022|c0_g1_i1	TR5689|c0_g1_i1	TR3992|c0_g1_i1	TR5509|c0_g1_i1	TR23596|c0_g1_i1	TR23953|c0_g1_i1	TR1286|c0_g1_i1	TR27588|c0_g1_i1	TR10580|c0_g1_i1	TR27736|c2_g1_i1	TR18805|c0_g1_i1	TR11516|c0_g1_i1	TR14228|c0_g1_i1	TR20037|c0_g1_i1	TR4684|c0_g1_i1
GO:0030151	molybdenum ion binding	F	2.763965E-2	5.729662E-4	3	0	374	4151	OVER	TR5722|c0_g1_i1	TR1748|c0_g1_i1	TR4400|c0_g1_i1
GO:0043023	ribosomal large subunit binding	F	2.763965E-2	5.729662E-4	3	0	374	4151	OVER	TR24096|c0_g1_i1	TR1285|c1_g1_i1	TR1285|c0_g1_i1
GO:0004449	isocitrate dehydrogenase (NAD+) activity	F	2.763965E-2	5.729662E-4	3	0	374	4151	OVER	TR13841|c0_g1_i1	TR20065|c0_g1_i1	TR3884|c0_g1_i1
GO:0000287	magnesium ion binding	F	2.763965E-2	5.764473E-4	11	32	366	4119	OVER	TR622|c0_g1_i1	TR23485|c0_g1_i1	TR23726|c0_g1_i1	TR13841|c0_g1_i1	TR23155|c0_g1_i1	TR20065|c0_g1_i1	TR14067|c0_g1_i1	TR2716|c0_g1_i1	TR3884|c0_g1_i1	TR11969|c0_g1_i1	TR4667|c0_g1_i1	TR11014|c0_g1_i1	TR10585|c0_g1_i1	TR20152|c0_g1_i1	TR13325|c0_g1_i1	TR22907|c0_g1_i1	TR10066|c0_g1_i1	TR16222|c0_g1_i1	TR16347|c0_g1_i1	TR4003|c0_g1_i1	TR15358|c0_g1_i1	TR27234|c0_g1_i1	TR19845|c0_g1_i1	TR18714|c1_g1_i1	TR11464|c0_g1_i1	TR24036|c0_g1_i1	TR8761|c0_g1_i1	TR13445|c0_g1_i1	TR9023|c0_g1_i1	TR26673|c0_g1_i1	TR5689|c0_g1_i1	TR9103|c0_g1_i1	TR19553|c0_g1_i1	TR18207|c0_g1_i1	TR11931|c0_g1_i1	TR26070|c0_g1_i1	TR5564|c0_g1_i1	TR24822|c0_g1_i1	TR7201|c0_g1_i1	TR5757|c0_g1_i1
GO:0008514	organic anion transmembrane transporter activity	F	3.099024E-2	6.909006E-4	5	5	372	4146	OVER	TR24893|c0_g1_i1	TR19201|c0_g1_i1	TR346|c0_g1_i1	TR24069|c0_g1_i1	TR315|c0_g1_i1	TR18367|c0_g1_i1	TR27948|c0_g1_i1	TR4709|c0_g1_i1	TR3997|c0_g1_i1	TR149|c0_g1_i1
GO:0016836	hydro-lyase activity	F	3.491224E-2	7.82523E-4	7	13	370	4138	OVER	TR622|c0_g1_i1	TR27682|c0_g1_i1	TR23485|c0_g1_i1	TR19118|c0_g1_i1	TR19283|c0_g1_i1	TR11583|c0_g1_i1	TR1256|c0_g1_i1	TR1610|c0_g1_i1	TR4714|c0_g1_i1	TR23893|c0_g1_i1	TR26673|c0_g1_i1	TR22907|c0_g1_i1	TR18207|c0_g1_i1	TR11931|c0_g1_i1	TR16347|c0_g1_i1	TR26070|c0_g1_i1	TR27887|c0_g1_i1	TR19026|c0_g1_i1	TR7201|c0_g1_i1	TR18788|c0_g1_i1
GO:0006099	tricarboxylic acid cycle	P	8.700793E-8	3.962965E-10	12	5	365	4146	OVER	TR27542|c0_g1_i1	TR4604|c0_g1_i1	TR19283|c0_g1_i1	TR13841|c0_g1_i1	TR11583|c0_g1_i1	TR19214|c0_g1_i1	TR27547|c0_g1_i1	TR10974|c0_g1_i1	TR20065|c0_g1_i1	TR2716|c0_g1_i1	TR25136|c0_g1_i1	TR3884|c0_g1_i1	TR4564|c0_g1_i1	TR23244|c0_g1_i1	TR4714|c0_g1_i1	TR4694|c0_g1_i1	TR484|c0_g1_i1
GO:0015991	ATP hydrolysis coupled proton transport	P	1.217217E-5	9.775089E-8	11	9	366	4142	OVER	TR19239|c0_g1_i1	TR11590|c0_g1_i1	TR13858|c0_g1_i1	TR6417|c0_g1_i1	TR521|c0_g1_i1	TR14343|c0_g1_i1	TR8819|c0_g1_i1	TR481|c0_g1_i1	TR14100|c0_g1_i1	TR11145|c0_g1_i1	TR15371|c0_g1_i1	TR27806|c0_g1_i1	TR1502|c0_g1_i1	TR14483|c0_g1_i1	TR26890|c0_g1_i1	TR1201|c0_g1_i1	TR4031|c0_g1_i1	TR2308|c0_g1_i1	TR7764|c0_g1_i1	TR5367|c0_g1_i1
GO:0006084	acetyl-CoA metabolic process	P	3.572281E-5	3.211328E-7	6	0	371	4151	OVER	TR11040|c0_g1_i1	TR27893|c0_g1_i1	TR18373|c0_g1_i1	TR19118|c0_g1_i1	TR5819|c0_g1_i1	TR23788|c0_g1_i1
GO:0071616	acyl-CoA biosynthetic process	P	3.482015E-3	4.735676E-5	4	0	373	4151	OVER	TR11040|c0_g1_i1	TR18373|c0_g1_i1	TR23788|c0_g1_i1	TR23426|c0_g1_i1
GO:0006030	chitin metabolic process	P	3.482015E-3	4.757877E-5	10	18	367	4133	OVER	TR17217|c0_g1_i1	TR11003|c0_g1_i1	TR1075|c0_g1_i1	TR2199|c0_g1_i1	TR27464|c0_g1_i1	TR18715|c0_g1_i1	TR18715|c2_g1_i1	TR24544|c0_g1_i1	TR924|c0_g1_i1	TR4171|c0_g1_i1	TR20157|c1_g1_i1	TR24536|c0_g1_i1	TR12886|c0_g1_i1	TR20699|c0_g1_i1	TR17718|c0_g1_i1	TR15979|c0_g1_i1	TR20961|c0_g1_i1	TR18999|c0_g1_i1	TR23731|c0_g1_i1	TR20706|c0_g1_i1	TR26253|c0_g1_i1	TR15298|c0_g1_i1	TR23658|c0_g1_i1	TR11877|c0_g1_i1	TR20706|c1_g1_i1	TR14|c0_g1_i1	TR18125|c0_g1_i1	TR23705|c0_g1_i1
GO:0006081	cellular aldehyde metabolic process	P	4.787172E-3	7.115059E-5	5	2	372	4149	OVER	TR3014|c0_g1_i1	TR4757|c0_g1_i1	TR4917|c0_g1_i1	TR19378|c0_g1_i1	TR2716|c0_g1_i1	TR3892|c0_g1_i1	TR18805|c0_g1_i1
GO:0015986	ATP synthesis coupled proton transport	P	6.065273E-3	9.378165E-5	7	8	370	4143	OVER	TR19239|c0_g1_i1	TR22009|c0_g1_i1	TR13858|c0_g1_i1	TR6417|c0_g1_i1	TR27372|c0_g1_i1	TR8819|c0_g1_i1	TR22010|c0_g1_i1	TR14483|c0_g1_i1	TR18384|c0_g1_i1	TR1201|c0_g1_i1	TR21048|c0_g1_i1	TR4031|c0_g1_i1	TR23349|c0_g1_i1	TR2308|c0_g1_i1	TR7764|c0_g1_i1
GO:0005975	carbohydrate metabolic process	P	7.939508E-3	1.246645E-4	33	171	344	3980	OVER	TR23651|c0_g1_i1	TR27542|c0_g1_i1	TR21458|c0_g1_i1	TR27464|c0_g1_i1	TR2978|c0_g1_i1	TR24093|c0_g1_i1	TR2716|c0_g1_i1	TR4667|c0_g1_i1	TR4171|c0_g1_i1	TR13868|c0_g1_i1	TR19926|c0_g1_i1	TR13390|c0_g1_i1	TR9724|c0_g1_i1	TR23485|c0_g1_i1	TR14067|c0_g1_i1	TR19042|c0_g1_i1	TR164|c0_g1_i1	TR4560|c0_g1_i1	TR25136|c0_g1_i1	TR23311|c0_g1_i1	TR3014|c0_g1_i1	TR2199|c0_g1_i1	TR4899|c0_g1_i1	TR116|c0_g1_i1	TR14849|c0_g1_i1	TR622|c0_g1_i1	TR4604|c0_g1_i1	TR23788|c0_g1_i1	TR4917|c0_g1_i1	TR19378|c0_g1_i1	TR14685|c0_g1_i1	TR11969|c0_g1_i1	TR24416|c0_g1_i1	TR19992|c0_g1_i1	TR25087|c0_g1_i1	TR9339|c0_g1_i1	TR11483|c1_g1_i1	TR20002|c0_g1_i1	TR82|c0_g1_i1	TR5192|c0_g1_i1
GO:0006412	translation	P	1.183124E-2	2.101588E-4	38	216	339	3935	OVER	TR1854|c0_g1_i1	TR5258|c0_g1_i1	TR4929|c0_g1_i1	TR25204|c0_g1_i1	TR7247|c0_g1_i1	TR26292|c0_g1_i1	TR21723|c0_g1_i1	TR17910|c0_g1_i1	TR27756|c0_g1_i1	TR3270|c0_g1_i1	TR3320|c0_g1_i1	TR11171|c0_g1_i1	TR13992|c0_g1_i1	TR1853|c0_g1_i1	TR23378|c0_g1_i1	TR9463|c0_g1_i1	TR14494|c0_g1_i1	TR6214|c0_g1_i1	TR17048|c0_g1_i1	TR19691|c0_g1_i1	TR24831|c0_g1_i1	TR16140|c0_g1_i1	TR13460|c0_g1_i1	TR6392|c0_g1_i1	TR12246|c0_g1_i1	TR20168|c0_g1_i1	TR9113|c0_g1_i1	TR23912|c0_g1_i1	TR445|c0_g1_i1	TR19550|c0_g1_i1	TR19994|c0_g1_i1	TR25297|c0_g1_i1	TR8231|c0_g1_i1	TR17538|c0_g1_i1	TR9485|c0_g1_i1	TR605|c0_g1_i1	TR16265|c0_g1_i1	TR14025|c0_g1_i1	TR15257|c0_g1_i1	TR4085|c0_g1_i1
GO:0043648	dicarboxylic acid metabolic process	P	1.3168E-2	2.415875E-4	8	14	369	4137	OVER	TR18373|c0_g1_i1	TR11583|c0_g1_i1	TR19214|c0_g1_i1	TR4899|c0_g1_i1	TR17187|c0_g1_i1	TR2716|c0_g1_i1	TR2310|c0_g1_i1	TR25136|c0_g1_i1	TR13415|c0_g1_i1	TR4658|c0_g1_i1	TR19253|c0_g1_i1	TR13956|c0_g1_i1	TR13411|c0_g1_i1	TR24566|c2_g1_i1	TR5038|c0_g1_i1	TR20745|c0_g1_i1	TR2121|c0_g1_i1	TR13611|c0_g1_i1	TR248|c0_g1_i1	TR11957|c0_g1_i1	TR18845|c0_g1_i1	TR23597|c0_g1_i1
GO:0006633	fatty acid biosynthetic process	P	1.3168E-2	2.415875E-4	8	14	369	4137	OVER	TR6052|c0_g1_i1	TR27682|c0_g1_i1	TR19118|c0_g1_i1	TR23788|c0_g1_i1	TR23671|c0_g1_i1	TR362|c0_g1_i1	TR13354|c0_g1_i1	TR23426|c0_g1_i1	TR19114|c0_g1_i1	TR22455|c0_g1_i1	TR24703|c0_g1_i1	TR27575|c0_g1_i1	TR23836|c1_g1_i1	TR3636|c0_g1_i1	TR10229|c0_g1_i1	TR24938|c0_g1_i1	TR20140|c0_g1_i1	TR21444|c0_g1_i1	TR16187|c0_g1_i1	TR27887|c0_g1_i1	TR14416|c0_g1_i1	TR17553|c0_g1_i1
GO:0046395	carboxylic acid catabolic process	P	1.602986E-2	3.016526E-4	10	24	367	4127	OVER	TR27893|c0_g1_i1	TR27653|c0_g1_i1	TR23485|c0_g1_i1	TR23155|c0_g1_i1	TR18397|c0_g1_i1	TR14026|c0_g1_i1	TR17187|c0_g1_i1	TR362|c0_g1_i1	TR1256|c0_g1_i1	TR2310|c0_g1_i1	TR4201|c0_g1_i1	TR13334|c0_g1_i1	TR4423|c0_g1_i1	TR19431|c0_g1_i1	TR5362|c0_g1_i1	TR13415|c0_g1_i1	TR4658|c0_g1_i1	TR6857|c0_g1_i1	TR15175|c0_g1_i1	TR13956|c0_g1_i1	TR14544|c0_g1_i1	TR24566|c2_g1_i1	TR5038|c0_g1_i1	TR6202|c0_g1_i1	TR9347|c0_g1_i1	TR1519|c0_g1_i1	TR2219|c0_g1_i1	TR25257|c0_g1_i1	TR18788|c0_g1_i1	TR23597|c0_g1_i1	TR27585|c0_g1_i1	TR13448|c0_g1_i1	TR19106|c0_g1_i1	TR1631|c0_g1_i1
GO:0006520	cellular amino acid metabolic process	P	2.308023E-2	4.564591E-4	18	74	359	4077	OVER	TR5258|c0_g1_i1	TR18397|c0_g1_i1	TR14026|c0_g1_i1	TR4899|c0_g1_i1	TR17187|c0_g1_i1	TR20054|c0_g1_i1	TR1655|c0_g1_i1	TR24763|c0_g1_i1	TR27893|c0_g1_i1	TR19550|c0_g1_i1	TR23485|c0_g1_i1	TR16138|c0_g1_i1	TR8231|c0_g1_i1	TR20028|c0_g1_i1	TR5172|c0_g1_i1	TR2310|c0_g1_i1	TR23378|c0_g1_i1	TR9463|c0_g1_i1	TR13824|c0_g1_i1	TR23406|c0_g1_i1	TR4658|c0_g1_i1	TR13775|c0_g1_i1	TR6857|c0_g1_i1	TR476|c1_g1_i1	TR24176|c0_g1_i1	TR11897|c0_g1_i1	TR14361|c0_g1_i1	TR13956|c0_g1_i1	TR24566|c2_g1_i1	TR9072|c0_g1_i1	TR1909|c0_g1_i1	TR19866|c0_g1_i1	TR6202|c0_g1_i1	TR18845|c0_g1_i1	TR13732|c0_g1_i1	TR14186|c0_g1_i1	TR19845|c0_g1_i1	TR14370|c0_g1_i1	TR19946|c0_g1_i1	TR6572|c0_g1_i1
GO:0042773	ATP synthesis coupled electron transport	P	2.873024E-2	6.198542E-4	4	2	373	4149	OVER	TR15626|c0_g1_i1	TR18373|c0_g1_i1	TR6099|c0_g1_i1	TR25323|c0_g1_i1	TR6536|c0_g1_i1	TR11433|c0_g1_i1
GO:0033875	ribonucleoside bisphosphate metabolic process	P	2.873024E-2	6.198542E-4	4	2	373	4149	OVER	TR912|c0_g1_i1	TR23788|c0_g1_i1	TR24093|c0_g1_i1	TR23426|c0_g1_i1	TR1519|c0_g1_i1	TR27557|c0_g1_i1
GO:0034032	purine nucleoside bisphosphate metabolic process	P	2.873024E-2	6.198542E-4	4	2	373	4149	OVER	TR912|c0_g1_i1	TR23788|c0_g1_i1	TR24093|c0_g1_i1	TR23426|c0_g1_i1	TR1519|c0_g1_i1	TR27557|c0_g1_i1
[truncated: 214 more columns]

## Sheet: Suppl_Table_S5
Diapause in a tropical oil-collecting bee: Molecular basis unveiled by RNA-Seq. (BMC Genomics)
Priscila Karla F. Santos a,*, Natalia de Souza Araujo a, Elaine Françoso a, Alexandre Rizzo Zuntini b, Maria Cristina Arias a,*
a Universidade de São Paulo, Instituto de Biociências – Departamento de Genética e Biologia Evolutiva. Room 320. Rua do Matão, 277 – Cidade Universitária – São Paulo – SP, Zip Code: 05508-090, Brazil
b Departamento de Biologia Vegetal, Instituto de Biologia, Universidade Estadual de Campinas, Rua Monteiro Lobato 255, Barão Geraldo, CEP 13083-970, Campinas, SP, Brazil.
* Corresponding authors: P.K.F. Santos, pkfsantos@usp.br; M.C. Arias, mcarias@ib.usp.br
Figure S5. Differentially expressed genes (DEGs) annoted against SwissProt and RefSeq databases and against Gene Ontology (GO) database.
